# Supplementary material for: Effects of the Entomopathogenic Fungus Mucor hiemalis BO-1 on the Physical Functions and Transcriptional Signatures of Bradysia odoriphaga Larvae
Source: Insects. 2023 Feb 8;14(2):162. doi: 10.3390/insects14020162 (PMC9964685; doi:10.3390/insects14020162)
Supplement: Supplementary file 1 [file insects-14-00162-s001.zip]

Archive with 5 entries (5 files):
- Table S1.pdf
- Table S2.pdf
- Table S3. Differentially expressed genes identified in Bradysia odoriphaga infected by Mucor hie-malis BO-1.xlsx
- Table S4. Detailed information for the KEGG enrichment analysis of the DEGs in the Bradysia odoriphaga transcriptome.xlsx
- Table S5. Detail information in metabolic pathway enriched  in Bradysia odoriphaga infected by Mucor hiemalis BO-1 .xlsx
