# Supplementary material for: Effects of the Entomopathogenic Fungus Mucor hiemalis BO-1 on the Physical Functions and Transcriptional Signatures of Bradysia odoriphaga Larvae
Source: Insects. 2023 Feb 8;14(2):162. doi: 10.3390/insects14020162 (PMC9964685; doi:10.3390/insects14020162)
Supplement: Supplementary file 1 [file insects-14-00162-s001.zip › Table S3. Differentially expressed genes identified in Bradysia odoriphaga infected by Mucor hie-malis BO-1.xlsx]

## Sheet: Group.CK_vs_Treat.degene_all.an
	Table S3. Differentially expressed genes identified in Bradysia odoriphaga infected by Mucor hiemalis BO-1
Gene-ID	Length	Expression-CK	Expression-Treat	Log2FC(Treat/CK)	P-value	Padj	Up/Down-Regulation	GO-biological-process	GO-cellular-component	GO-molecular-function	KEGG-genes	KEGG-pathways	NR-tophit--me	NR-tophit-description	Swissprot-tophit--me	Swissprot-tophit-description	COG
HA402-000198	5538	15.1288	7.23596	-1.063	0.00015571	0.00557908	Down	GO:0007275|multicellular organism development; GO:0015711|organic anion transport; GO:0055085|transmembrane transport	GO:0005887|integral component of plasma membrane; GO:0016021|integral component of membrane	GO:0005524|ATP binding; GO:0008514|organic anion transmembrane transporter activity; GO:0015562|efflux transmembrane transporter activity; GO:0042626|ATPase-coupled transmembrane transporter activity	NA	NA	KNC30673.1	KNC30673.1 putative multidrug resistance-associated protein lethal(2)03659 [Lucilia cuprina]	sp|P91660|L259NADROME	sp|P91660|L259NADROME Probable multidrug resistance-associated protein lethal(2)03659 OS=Drosophila melanogaster GN=l(2)03659 PE=2 SV=4	COG1132
HA402-000477	1487	130.868	64.4975	-1.02069	0.000635969	0.0163699	Down	NA	NA	NA	NA	NA	XPNA021958705.1	XPNA021958705.1 uncharacterized protein LOC110854567 [Folsomia candida]	NA	NA	NA
HA402-000501	706	7003.65	3427.61	-1.0309	0.00212875	0.0404855	Down	NA	NA	NA	NA	NA	XPNA021958705.1	XPNA021958705.1 uncharacterized protein LOC110854567 [Folsomia candida]	NA	NA	NA
HA402-000890	1280	85.214	42.1554	-1.0152	5.81497e-05	0.002544	Down	GO:0006400|tRNA modification	NA	NA	NA	NA	XPNA019534688.1	XPNA019534688.1 PREDICTED: UPF0553 protein C9orf64-like [Aedes albopictus]	sp|Q1JP73|QSPPNABOVIN	sp|Q1JP73|QSPPNABOVIN Queuosine salvage protein OS=Bos taurus PE=2 SV=1	NA
HA402-001005	1482	9.69558	1.4337	-2.74904	3.82813e-08	4.51391e-06	Down	NA	NA	NA	ko:K03103|MINPP1	ko00010|Glycolysis / Gluconeogenesis; ko00562|Inositol phosphate metabolism; ko01100|Metabolic pathways	XPNA019557796.1	XPNA019557796.1 PREDICTED: multiple inositol polyphosphate phosphatase 1-like [Aedes albopictus]	NA	NA	NA
HA402-001035	507	9.12361	1.70164	-2.41581	3.75691e-09	5.56236e-07	Down	GO:0055114|oxidation-reduction process	GO:0005789|endoplasmic reticulum membrane; GO:0016021|integral component of membrane; GO:0031090|organelle membrane	GO:0020037|heme binding; GO:0046872|metal ion binding	NA	NA	XPNA966544.1	XPNA966544.1 PREDICTED: cytochrome b5 [Tribolium castaneum]	sp|P49096|CYB5NAMUSDO	sp|P49096|CYB5NAMUSDO Cytochrome b5 OS=Musca domestica GN=Cyt-b5 PE=1 SV=1	NA
HA402-000028	2789	25.1789	3.22248	-2.05242	0.000705785	0.0177248	Down	GO:0001666|response to hypoxia; GO:0005975|carbohydrate metabolic process; GO:0007584|response to nutrient; GO:0009725|response to hormone; GO:0009744|response to sucrose; GO:0010033|response to organic substance; GO:0010040|response to iron(II) ion; GO:0010045|response to nickel cation; GO:0010288|response to lead ion; GO:0042493|response to drug; GO:0042594|response to starvation; GO:0043627|re…	GO:0005887|integral component of plasma membrane; GO:0005903|brush border; GO:0016324|apical plasma membrane	GO:0000016|lactase activity; GO:0008422|beta-glucosidase activity; GO:0016740|transferase activity; GO:0017042|glycosylceramidase activity	ko:K01229|LCT	ko00052|Galactose metabolism; ko01100|Metabolic pathways; ko04973|Carbohydrate digestion and absorption	ODN00405.1	ODN00405.1 Lactase-phlorizin hydrolase [Orchesella cincta]	sp|Q02401|LPHNARAT	sp|Q02401|LPHNARAT Lactase-phlorizin hydrolase OS=Rattus norvegicus GN=Lct PE=2 SV=2	NA
HA402-001110	936	5.87593	2.39178	-1.29317	0.000370001	0.0108042	Down	NA	GO:0005789|endoplasmic reticulum membrane; GO:0031090|organelle membrane	GO:0005506|iron ion binding; GO:0020037|heme binding; GO:0070330|aromatase activity	ko:K14999|CYP6	NA	XPNA001653673.1	XPNA001653673.1 probable cytochrome P450 6a14 [Aedes aegypti]	sp|P13527|CP6A1NAMUSDO	sp|P13527|CP6A1NAMUSDO Cytochrome P450 6A1 OS=Musca domestica GN=CYP6A1 PE=2 SV=1	COG2124
HA402-001231	753	2.30048	0.308696	-2.85794	1.47004e-05	0.000838735	Down	GO:0030435|sporulation resulting in formation of a cellular spore	NA	GO:0047936|glucose 1-dehydrogenase [NAD(P)] activity	NA	NA	XPNA011179020.1	XPNA011179020.1 PREDICTED: L-xylulose reductase-like [Zeugodacus cucurbitae]	sp|P12310|DHGNABACSU	sp|P12310|DHGNABACSU Glucose 1-dehydrogenase OS=Bacillus subtilis (strain 168) GN=gdh PE=2 SV=2	COG1028
HA402-001276	1755	17.8183	8.19549	-1.11951	9.20418e-06	0.00056695	Down	NA	GO:0005576|extracellular region	GO:0004185|serine-type carboxypeptidase activity	ko:K09645|CPVL	NA	ODM90366.1	ODM90366.1 Venom serine carboxypeptidase [Orchesella cincta]	sp|C9WMM5|VCPNAAPIME	sp|C9WMM5|VCPNAAPIME Venom serine carboxypeptidase OS=Apis mellifera PE=2 SV=1	NA
HA402-001339	1026	329.165	81.0009	-2.02267	4.67351e-21	5.78628e-18	Down	NA	NA	NA	NA	NA	NA	NA	NA	NA	NA
HA402-001431	3858	1.04814	0.368949	-1.48146	0.000205654	0.00687527	Down	GO:0006508|proteolysis; GO:0007010|cytoskeleton organization; GO:0035220|wing disc development; GO:0051017|actin filament bundle assembly	GO:0005886|plasma membrane; GO:0016021|integral component of membrane	GO:0004252|serine-type endopeptidase activity	NA	NA	XPNA026471976.1	XPNA026471976.1 mucin-2-like [Ctenocephalides felis]	sp|Q05319|STUBNADROME	sp|Q05319|STUBNADROME Serine proteinase stubble OS=Drosophila melanogaster GN=Sb PE=2 SV=2	COG5640
HA402-001530	826	49.2947	23.7015	-1.05614	0.00120313	0.0266883	Down	NA	GO:0005615|extracellular space	GO:0004252|serine-type endopeptidase activity	NA	NA	XPNA017782136.1	XPNA017782136.1 PREDICTED: chymotrypsin-1-like [Nicrophorus vespilloides]	sp|P00769|CTR2NAVESCR	sp|P00769|CTR2NAVESCR Chymotrypsin-2 OS=Vespa crabro PE=1 SV=1	NA
HA402-001613	1191	13.0146	5.19942	-1.32204	5.24642e-05	0.0023116	Down	GO:0007424|open tracheal system development; GO:0016311|dephosphorylation; GO:0051491|positive regulation of filopodium assembly	GO:0005886|plasma membrane; GO:0016323|basolateral plasma membrane; GO:0016324|apical plasma membrane; GO:0030054|cell junction; GO:0030175|filopodium; GO:0031362|anchored component of external side of plasma membrane; GO:0070062|extracellular exosome	GO:0003993|acid phosphatase activity; GO:0034417|bisphosphoglycerate 3-phosphatase activity; GO:0052745|inositol phosphate phosphatase activity; GO:0052826|inositol hexakisphosphate 2-phosphatase activity	NA	NA	EAT32739.1	EAT32739.1 AAEL015040-PA [Aedes aegypti]	sp|Q9VV72|MINP1NADROME	sp|Q9VV72|MINP1NADROME Multiple inositol polyphosphate phosphatase 1 OS=Drosophila melanogaster GN=Mipp1 PE=1 SV=2	NA
HA402-001636	550	348.26	161.591	-1.10777	8.35132e-06	0.000524861	Down	NA	NA	NA	NA	NA	NA	NA	NA	NA	NA
HA402-001646	2282	16444.8	6381.89	-1.36558	7.74315e-07	6.43409e-05	Down	GO:0008045|motor neuron axon guidance; GO:0016201|synaptic target inhibition	GO:0005616|larval serum protein complex	GO:0045735|nutrient reservoir activity	NA	NA	XPNA001663963.2	XPNA001663963.2 hexamerin-1.1 [Aedes aegypti]	sp|Q24388|LSP2NADROME	sp|Q24388|LSP2NADROME Larval serum protein 2 OS=Drosophila melanogaster GN=Lsp2 PE=2 SV=2	NA
HA402-001654	2058	15551.4	6830.4	-1.187	6.93677e-11	1.75274e-08	Down	NA	GO:0005615|extracellular space	GO:0045735|nutrient reservoir activity	NA	NA	KXJ72065.1	KXJ72065.1 hypothetical protein RP20NACCG019059 [Aedes albopictus]	sp|Q17020|HEXANAANOGA	sp|Q17020|HEXANAANOGA Hexamerin-1.1 OS=Anopheles gambiae GN=HexA PE=2 SV=2	NA
HA402-001692	1203	55.6582	27.6201	-1.01061	4.73095e-05	0.00212466	Down	GO:0006730|one-carbon metabolic process; GO:0032230|positive regulation of synaptic transmission, GABAergic; GO:0032849|positive regulation of cellular pH reduction; GO:2001225|regulation of chloride transport	GO:0005829|cytosol	GO:0004089|carbonate dehydratase activity; GO:0008270|zinc ion binding	ko:K01672|CA	ko00910|Nitrogen metabolism	KXJ79806.1	KXJ79806.1 hypothetical protein RP20NACCG028008 [Aedes albopictus]	sp|Q9ERQ8|CAH7NAMOUSE	sp|Q9ERQ8|CAH7NAMOUSE Carbonic anhydrase 7 OS=Mus musculus GN=Ca7 PE=1 SV=2	COG3338
HA402-001830	2397	71.7191	33.3999	-1.10228	8.53158e-05	0.00348815	Down	NA	NA	NA	NA	NA	NA	NA	NA	NA	NA
HA402-001963	798	993.766	410.233	-1.27644	1.1237e-07	1.17903e-05	Down	NA	NA	NA	NA	NA	NA	NA	NA	NA	NA
HA402-002126	992	4774.85	497.052	-3.26396	0.00156453	0.0320174	Down	GO:0006107|oxaloacetate metabolic process; GO:0006528|asparagine metabolic process; GO:0006541|glutamine metabolic process	GO:0005739|mitochondrion; GO:0005813|centrosome; GO:0005829|cytosol; GO:0070062|extracellular exosome	GO:0050152|omega-amidase activity	ko:K13566|NIT2	ko00250|Alanine, aspartate and glutamate metabolism	NPNA649888.1	NPNA649888.1 uncharacterized protein DmelNACG8132 [Drosophila melanogaster]	sp|Q497B0|NIT2NARAT	sp|Q497B0|NIT2NARAT Omega-amidase NIT2 OS=Rattus norvegicus GN=Nit2 PE=1 SV=1	COG0388
HA402-002223	946	3401.55	1444.15	-1.23596	7.41702e-05	0.00313414	Down	NA	NA	NA	NA	NA	XPNA021958705.1	XPNA021958705.1 uncharacterized protein LOC110854567 [Folsomia candida]	NA	NA	NA
HA402-002335	3508	16.5701	2.85679	-2.53194	7.47264e-09	1.01176e-06	Down	NA	NA	NA	NA	NA	NA	NA	NA	NA	NA
HA402-002623	2478	7.06199	3.42743	-1.04078	2.61914e-06	0.000191879	Down	NA	NA	NA	NA	NA	OXA59231.1	OXA59231.1 Oplophorus-luciferin 2-monooxygenase non-catalytic subunit [Folsomia candida]	NA	NA	NA
HA402-002680	835	6.80191	2.15827	-1.65152	0.0004441	0.0125248	Down	NA	NA	NA	ko:K08371|CYB561D2	NA	KFB40987.1	KFB40987.1 AGAP012644-PA-like protein [Anopheles sinensis]	NA	NA	NA
HA402-002828	1262	373.128	171.574	-1.1208	1.92729e-08	2.51177e-06	Down	NA	NA	NA	NA	NA	XPNA023297967.1	XPNA023297967.1 uncharacterized protein LOC111680537 [Lucilia cuprina]	NA	NA	NA
HA402-002889	2434	117.45	33.1934	-1.82276	5.37198e-12	2.01547e-09	Down	NA	NA	NA	NA	NA	XPNA002002778.1	XPNA002002778.1 uncharacterized protein DmojNAGI17570 [Drosophila mojavensis]	NA	NA	NA
HA402-002918	1397	43.3078	15.1569	-1.51403	3.56939e-11	9.82058e-09	Down	GO:0006012|galactose metabolic process; GO:0019853|L-ascorbic acid biosynthetic process	GO:0005829|cytosol	GO:0010349|L-galactose dehydrogenase activity	NA	NA	XPNA004519629.1	XPNA004519629.1 L-galactose dehydrogenase [Ceratitis capitata]	sp|O81884|GALDHNAARATH	sp|O81884|GALDHNAARATH L-galactose dehydrogenase OS=Arabidopsis thaliana GN=LGALDH PE=1 SV=1	COG0667
HA402-002974	321	58.6418	19.2398	-2.00569	0.00285216	0.049988	Down	NA	NA	NA	NA	NA	NA	NA	NA	NA	NA
HA402-003028	2178	7.02445	3.00526	-1.22216	3.6528e-05	0.00171959	Down	NA	GO:0005789|endoplasmic reticulum membrane; GO:0031090|organelle membrane	GO:0004497|monooxygenase activity; GO:0005506|iron ion binding; GO:0016705|oxidoreductase activity, acting on paired donors, with incorporation or reduction of molecular oxygen; GO:0020037|heme binding	ko:K15001|CYP4	NA	CRK96913.1	CRK96913.1 CLUMANACG010305, isoform A [Clunio marinus]	sp|P33269|CP4D1NADROME	sp|P33269|CP4D1NADROME Cytochrome P450 4d1 OS=Drosophila melanogaster GN=Cyp4d1 PE=2 SV=2	NA
HA402-001543	2533	620.347	268.599	-1.20759	0.000306254	0.00938547	Down	GO:0006355|regulation of transcription, DNA-templated; GO:0008203|cholesterol metabolic process; GO:0009720|detection of hormone stimulus; GO:0010033|response to organic substance; GO:0010745|negative regulation of macrophage derived foam cell differentiation; GO:0010872|regulation of cholesterol esterification; GO:0010875|positive regulation of cholesterol efflux; GO:0010887|negative regulation …	GO:0000139|Golgi membrane; GO:0005739|mitochondrion; GO:0005768|endosome; GO:0005789|endoplasmic reticulum membrane; GO:0005794|Golgi apparatus; GO:0005886|plasma membrane; GO:0005887|integral component of plasma membrane; GO:0009897|external side of plasma membrane; GO:0016021|integral component of membrane; GO:0055037|recycling endosome	GO:0005524|ATP binding; GO:0005543|phospholipid binding; GO:0005548|phospholipid transporter activity; GO:0015485|cholesterol binding; GO:0019534|toxin transmembrane transporter activity; GO:0034041|ATPase-coupled sterol transmembrane transporter activity; GO:0042803|protein homodimerization activity; GO:0043531|ADP binding; GO:0046982|protein heterodimerization activity; GO:0046983|protein dimer…	NA	NA	XPNA001863365.1	XPNA001863365.1 abc transporter [Culex quinquefasciatus]	sp|P45844|ABCG1NAHUMAN	sp|P45844|ABCG1NAHUMAN ATP-binding cassette sub-family G member 1 OS=Homo sapiens GN=ABCG1 PE=1 SV=3	COG1131
HA402-003133	2176	15.2501	5.4278	-1.48867	2.16452e-05	0.00114526	Down	NA	NA	NA	NA	NA	NA	NA	NA	NA	NA
HA402-003295	927	175.705	71.8788	-1.2894	3.46442e-05	0.00166571	Down	NA	NA	NA	NA	NA	EFX60420.1	EFX60420.1 hypothetical protein DAPPUDRAFTNA277575 [Daphnia pulex]	NA	NA	NA
HA402-003298	585	21.5223	10.2835	-1.06476	0.00182681	0.0360154	Down	NA	NA	NA	NA	NA	NA	NA	NA	NA	NA
HA402-003358	1858	9.14103	1.82525	-3.17749	0.000196396	0.00665806	Down	NA	NA	NA	NA	NA	XPNA019528770.1	XPNA019528770.1 PREDICTED: synaptic vesicle glycoprotein 2B-like [Aedes albopictus]	NA	NA	COG0477
HA402-003369	1677	1.44927	0.371179	-1.93671	9.89307e-05	0.00386391	Down	GO:0015711|organic anion transport; GO:0043252|sodium-independent organic anion transport; GO:0070327|thyroid hormone transport	GO:0005887|integral component of plasma membrane	GO:0008514|organic anion transmembrane transporter activity; GO:0015347|sodium-independent organic anion transmembrane transporter activity; GO:0015349|thyroid hormone transmembrane transporter activity	ko:K14354|SLCO4A	NA	XPNA019550412.1	XPNA019550412.1 PREDICTED: solute carrier organic anion transporter family member 4A1-like [Aedes albopictus]	sp|Q8K078|SO4A1NAMOUSE	sp|Q8K078|SO4A1NAMOUSE Solute carrier organic anion transporter family member 4A1 OS=Mus musculus GN=Slco4a1 PE=1 SV=2	NA
HA402-003518	2001	80.2914	14.2673	-3.08566	2.77872e-05	0.00139851	Down	GO:0006685|sphingomyelin catabolic process; GO:0023021|termination of signal transduction; GO:0035307|positive regulation of protein dephosphorylation; GO:0043407|negative regulation of MAP kinase activity; GO:0046513|ceramide biosynthetic process	GO:0005615|extracellular space; GO:0005764|lysosome; GO:0005765|lysosomal membrane; GO:0005768|endosome; GO:0005886|plasma membrane; GO:0045121|membrane raft; GO:0070062|extracellular exosome	GO:0008270|zinc ion binding; GO:0016798|hydrolase activity, acting on glycosyl bonds; GO:0061750|acid sphingomyelin phosphodiesterase activity	NA	NA	CRK94581.1	CRK94581.1 CLUMANACG008081, isoform A [Clunio marinus]	sp|Q0VD19|ASMNABOVIN	sp|Q0VD19|ASMNABOVIN Sphingomyelin phosphodiesterase OS=Bos taurus GN=SMPD1 PE=2 SV=1	NA
HA402-005331	3732	29.2719	13.7553	-1.08897	0.00185157	0.0362533	Down	GO:0001889|liver development; GO:0007029|endoplasmic reticulum organization; GO:0015031|protein transport; GO:0016192|vesicle-mediated transport; GO:0055123|digestive system development	GO:0005789|endoplasmic reticulum membrane; GO:0030127|COPII vesicle coat; GO:0030134|COPII-coated ER to Golgi transport vesicle	NA	ko:K14005|SEC31	ko04141|Protein processing in endoplasmic reticulum	KXJ77404.1	KXJ77404.1 hypothetical protein RP20NACCG007685 [Aedes albopictus]	sp|Q7SYD5|SC31ANADANRE	sp|Q7SYD5|SC31ANADANRE Protein transport protein Sec31A OS=Danio rerio GN=sec31a PE=2 SV=1	NA
HA402-003885	504	3908.07	522.037	-2.90421	0.000357683	0.010544	Down	NA	NA	NA	NA	NA	NA	NA	NA	NA	NA
HA402-003906	460	5643.05	731.026	-2.94846	1.18299e-09	1.95288e-07	Down	NA	NA	NA	NA	NA	NA	NA	NA	NA	NA
HA402-003946	546	47.7727	22.8283	-1.06503	0.000724497	0.018012	Down	NA	NA	NA	NA	NA	NA	NA	NA	NA	NA
HA402-004055	866	1061.71	452.588	-1.2301	0.00163419	0.0330557	Down	NA	NA	NA	NA	NA	XPNA021966206.1	XPNA021966206.1 uncharacterized protein LOC110861408 [Folsomia candida]	NA	NA	NA
HA402-010475	1165	48.9153	20.3339	-1.26598	2.24645e-10	4.79541e-08	Down	GO:0007586|digestion	GO:0005576|extracellular region; GO:0005737|cytoplasm	GO:0004252|serine-type endopeptidase activity	NA	NA	XPNA005178078.1	XPNA005178078.1 PREDICTED: trypsin alpha [Musca domestica]	sp|P35038|TRY4NAANOGA	sp|P35038|TRY4NAANOGA Trypsin-4 OS=Anopheles gambiae GN=TRYP4 PE=2 SV=2	NA
HA402-004207	1180	6.28231	0.910406	-2.77325	1.63629e-10	3.68344e-08	Down	NA	NA	NA	NA	NA	KFB40987.1	KFB40987.1 AGAP012644-PA-like protein [Anopheles sinensis]	NA	NA	NA
HA402-004414	1142	67.9201	15.8025	-2.10298	1.97671e-06	0.000145676	Down	NA	NA	NA	NA	NA	NA	NA	NA	NA	NA
HA402-004446	889	5.58281	2.15494	-1.36924	0.00112761	0.0253375	Down	NA	NA	NA	NA	NA	NA	NA	NA	NA	NA
HA402-004629	4179	7.95272	0	-9.63712	3.50618e-17	2.55353e-14	Down	GO:0000070|mitotic sister chromatid segregation; GO:0000278|mitotic cell cycle; GO:0000712|resolution of meiotic recombination intermediates; GO:0000819|sister chromatid segregation; GO:0006265|DNA topological change; GO:0006342|chromatin silencing; GO:0007060|male meiosis chromosome segregation; GO:0007076|mitotic chromosome condensation; GO:0007095|mitotic G2 DNA damage checkpoint; GO:0030261|c…	GO:0005634|nucleus; GO:0005694|chromosome; GO:0005737|cytoplasm; GO:0008623|CHRAC	GO:0000182|rDNA binding; GO:0000400|four-way junction DNA binding; GO:0003677|DNA binding; GO:0003682|chromatin binding; GO:0003696|satellite DNA binding; GO:0003729|mRNA binding; GO:0003918|DNA topoisomerase type II (ATP-hydrolyzing) activity; GO:0005524|ATP binding; GO:0046872|metal ion binding	ko:K03164|TOP2	ko01524|Platinum drug resistance	EAT35234.1	EAT35234.1 AAEL012584-PA, partial [Aedes aegypti]	sp|P15348|TOP2NADROME	sp|P15348|TOP2NADROME DNA topoisomerase 2 OS=Drosophila melanogaster GN=Top2 PE=1 SV=1	COG0187;COG0188
HA402-004708	468	10.5786	3.97814	-1.40872	0.000750163	0.0184647	Down	NA	NA	NA	NA	NA	NA	NA	NA	NA	NA
HA402-004738	954	3.95486	1.67683	-1.23295	0.00223091	0.0417865	Down	GO:0006567|threonine catabolic process; GO:0019518|L-threonine catabolic process to glycine	GO:0005739|mitochondrion	GO:0008743|L-threonine 3-dehydrogenase activity; GO:0042802|identical protein binding; GO:0050662|coenzyme binding	ko:K15789|TDH	ko00260|Glycine, serine and threonine metabolism	XPNA002048112.1	XPNA002048112.1 uncharacterized protein DvirNAGJ11523 [Drosophila virilis]	sp|Q2KIR8|TDHNABOVIN	sp|Q2KIR8|TDHNABOVIN L-threonine 3-dehydrogenase, mitochondrial OS=Bos taurus GN=TDH PE=2 SV=1	COG0451
HA402-004812	851	1348.3	646.227	-1.06101	0.00128438	0.0279962	Down	NA	NA	NA	NA	NA	NA	NA	NA	NA	NA
HA402-004830	3258	42.454	15.1601	-1.48501	0.000534124	0.0141606	Down	GO:0005975|carbohydrate metabolic process; GO:0006516|glycoprotein catabolic process	GO:0005615|extracellular space; GO:0005764|lysosome	GO:0004567|beta-mannosidase activity; GO:0005537|mannose binding; GO:0016787|hydrolase activity	ko:K01192|E3.2.1.25,MANBA,manB	ko00511|Other glycan degradation; ko04142|Lysosome	XPNA021968444.1	XPNA021968444.1 beta-mannosidase-like [Folsomia candida]	sp|Q4FZV0|MANBANARAT	sp|Q4FZV0|MANBANARAT Beta-mannosidase OS=Rattus norvegicus GN=Manba PE=2 SV=1	NA
HA402-004921	1872	4.7959	1.47287	-1.69641	0.000229842	0.00758848	Down	NA	NA	NA	NA	NA	XPNA021703056.1	XPNA021703056.1 uncharacterized protein LOC5569084 isoform X2 [Aedes aegypti]	NA	NA	NA
HA402-005101	911	268.386	111.874	-1.26235	0.00099242	0.0230962	Down	GO:0006928|movement of cell or subcellular component; GO:0007283|spermatogenesis; GO:0007420|brain development; GO:0016042|lipid catabolic process; GO:0016239|positive regulation of macroautophagy	GO:0001650|fibrillar center; GO:0005730|nucleolus; GO:0005737|cytoplasm; GO:0005829|cytosol; GO:0005886|plasma membrane; GO:0070062|extracellular exosome	GO:0003847|1-alkyl-2-acetylglycerophosphocholine esterase activity; GO:0042803|protein homodimerization activity; GO:0046982|protein heterodimerization activity; GO:0047179|platelet-activating factor acetyltransferase activity	ko:K16795|PAFAH1B2NA3	ko00565|Ether lipid metabolism; ko01100|Metabolic pathways	XPNA021967929.1	XPNA021967929.1 platelet-activating factor acetylhydrolase IB subunit beta-like [Folsomia candida]	sp|Q61206|PA1B2NAMOUSE	sp|Q61206|PA1B2NAMOUSE Platelet-activating factor acetylhydrolase IB subunit beta OS=Mus musculus GN=Pafah1b2 PE=1 SV=2	NA
HA402-005173	624	5.96718	1.38258	-2.1017	1.50101e-05	0.000852475	Down	NA	NA	NA	NA	NA	XPNA001866792.1	XPNA001866792.1 apolipoprotein D [Culex quinquefasciatus]	NA	NA	COG3040
HA402-005230	1343	2.62857	0.456995	-2.49828	2.31411e-08	2.89404e-06	Down	NA	NA	NA	NA	NA	XPNA019526186.1	XPNA019526186.1 PREDICTED: uncharacterized protein LOC109398299 isoform X2 [Aedes albopictus]	NA	NA	NA
HA402-005235	740	8.65943	3.44058	-1.3291	0.000206019	0.00687527	Down	NA	NA	NA	NA	NA	CRL06411.1	CRL06411.1 CLUMANACG019569, isoform A [Clunio marinus]	NA	NA	NA
HA402-005451	1942	1684.23	734.537	-1.19717	7.37333e-11	1.82578e-08	Down	NA	NA	NA	NA	NA	NA	NA	NA	NA	NA
HA402-005691	3095	12.8623	4.73317	-1.44035	7.76869e-05	0.00325137	Down	GO:0006013|mannose metabolic process	GO:0005764|lysosome	GO:0004559|alpha-mannosidase activity; GO:0030246|carbohydrate binding; GO:0046872|metal ion binding	ko:K12311|MAN2B1,LAMAN	ko00511|Other glycan degradation; ko04142|Lysosome	CRK93802.1	CRK93802.1 CLUMANACG007329, isoform B [Clunio marinus]	sp|Q8VHC8|MA2B1NACAVPO	sp|Q8VHC8|MA2B1NACAVPO Lysosomal alpha-mannosidase OS=Cavia porcellus GN=MAN2B1 PE=1 SV=1	COG0383
HA402-005751	1547	1.08845	0.218631	-2.26438	0.000304682	0.00936047	Down	GO:0016042|lipid catabolic process; GO:0044179|hemolysis in other organism	GO:0005576|extracellular region	GO:0008970|phospholipase A1 activity; GO:0052739|phosphatidylserine 1-acylhydrolase activity; GO:0052740|1-acyl-2-lysophosphatidylserine acylhydrolase activity	ko:K14073|PNLIP,PL	ko00561|Glycerolipid metabolism; ko01100|Metabolic pathways; ko04972|Pancreatic secretion; ko04975|Fat digestion and absorption; ko04977|Vitamin digestion and absorption	XPNA019552133.1	XPNA019552133.1 PREDICTED: lipase member H-A-like isoform X1 [Aedes albopictus]	sp|Q6Q252|PA11NAPOLDO	sp|Q6Q252|PA11NAPOLDO Phospholipase A1 1 OS=Polistes dominula PE=2 SV=1	NA
HA402-005762	1235	14.8833	1.97062	-2.91064	9.88985e-24	2.04077e-20	Down	GO:0016042|lipid catabolic process	GO:0005576|extracellular region	GO:0004806|triglyceride lipase activity; GO:0046872|metal ion binding	NA	NA	XPNA001845807.1	XPNA001845807.1 lipase [Culex quinquefasciatus]	sp|Q64425|LIPPNAMYOCO	sp|Q64425|LIPPNAMYOCO Pancreatic triacylglycerol lipase (Fragment) OS=Myocastor coypus GN=PNLIP PE=2 SV=1	NA
HA402-005779	2310	89.7397	41.2763	-1.12025	0.000349424	0.0103498	Down	GO:0055114|oxidation-reduction process	GO:0016021|integral component of membrane	GO:0000293|ferric-chelate reductase activity	NA	NA	XPNA017478550.1	XPNA017478550.1 PREDICTED: putative ferric-chelate reductase 1 homolog [Rhagoletis zephyria]	sp|Q8MSU3|FRRS1NADROME	sp|Q8MSU3|FRRS1NADROME Putative ferric-chelate reductase 1 homolog OS=Drosophila melanogaster GN=CG8399 PE=2 SV=1	NA
HA402-005846	552	184.638	89.0755	-1.05152	1.11551e-06	8.93769e-05	Down	NA	NA	NA	NA	NA	XPNA021958775.1	XPNA021958775.1 troponin C, skeletal muscle-like [Folsomia candida]	NA	NA	NA
HA402-005860	1059	1.78826	0.289346	-2.58672	0.000198023	0.00668043	Down	GO:0006633|fatty acid biosynthetic process	GO:0005789|endoplasmic reticulum membrane; GO:0016021|integral component of membrane	GO:0017105|acyl-CoA delta11-desaturase activity; GO:0046872|metal ion binding	ko:K00507|SCD,desC	ko01040|Biosynthesis of unsaturated fatty acids; ko01212|Fatty acid metabolism; ko03320|PPAR signaling pathway; ko04152|AMPK signaling pathway; ko04212|Longevity regulating pathway - worm	XPNA001656545.1	XPNA001656545.1 acyl-CoA Delta(11) desaturase isoform X2 [Aedes aegypti]	sp|O44390|ACO11NATRINI	sp|O44390|ACO11NATRINI Acyl-CoA Delta(11) desaturase OS=Trichoplusia ni GN=D11DS PE=1 SV=2	COG1398
HA402-005942	1862	982.542	341.511	-1.52456	1.22797e-05	0.000707142	Down	NA	NA	NA	NA	NA	NA	NA	NA	NA	NA
HA402-005954	2312	783.487	352.909	-1.15059	3.72657e-05	0.00174768	Down	NA	GO:0005789|endoplasmic reticulum membrane; GO:0031090|organelle membrane	GO:0004497|monooxygenase activity; GO:0005506|iron ion binding; GO:0020037|heme binding; GO:0070330|aromatase activity	ko:K01832|TBXAS1,CYP5A	ko00590|Arachidonic acid metabolism; ko01100|Metabolic pathways; ko04611|Platelet activation	XPNA023228557.1	XPNA023228557.1 cytochrome P450 3A4-like [Centruroides sculpturatus]	sp|P33268|CP3A8NAMACFA	sp|P33268|CP3A8NAMACFA Cytochrome P450 3A8 OS=Macaca fascicularis GN=CYP3A8 PE=1 SV=1	COG2124
HA402-006000	2128	5.33487	2.20602	-1.27019	0.000196822	0.00665806	Down	GO:0035220|wing disc development	GO:0005789|endoplasmic reticulum membrane; GO:0031090|organelle membrane	GO:0004497|monooxygenase activity; GO:0005506|iron ion binding; GO:0016491|oxidoreductase activity; GO:0016705|oxidoreductase activity, acting on paired donors, with incorporation or reduction of molecular oxygen; GO:0020037|heme binding	ko:K15003|CYP9	NA	EAT33138.1	EAT33138.1 AAEL014605-PA [Aedes aegypti]	sp|Q9VG82|CP9F2NADROME	sp|Q9VG82|CP9F2NADROME Probable cytochrome P450 9f2 OS=Drosophila melanogaster GN=Cyp9f2 PE=2 SV=1	COG2124
HA402-006074	3883	75.2286	36.8927	-1.02775	0.00209763	0.0401402	Down	GO:0006633|fatty acid biosynthetic process; GO:0007420|brain development; GO:0007584|response to nutrient; GO:0014070|response to organic cyclic compound; GO:0034379|very-low-density lipoprotein particle assembly; GO:0035338|long-chain fatty-acyl-CoA biosynthetic process; GO:0042998|positive regulation of Golgi to plasma membrane protein transport; GO:0044539|long-chain fatty acid import into cel…	GO:0005741|mitochondrial outer membrane; GO:0005778|peroxisomal membrane; GO:0005783|endoplasmic reticulum; GO:0005789|endoplasmic reticulum membrane; GO:0005794|Golgi apparatus; GO:0005811|lipid droplet; GO:0016020|membrane; GO:0016021|integral component of membrane; GO:0048471|perinuclear region of cytoplasm	GO:0004467|long-chain fatty acid-CoA ligase activity; GO:0005524|ATP binding; GO:0019901|protein kinase binding; GO:0019904|protein domain specific binding; GO:0102391|decanoate-CoA ligase activity	ko:K01897|ACSL,fadD	ko00061|Fatty acid biosynthesis; ko00071|Fatty acid degradation; ko01100|Metabolic pathways; ko01212|Fatty acid metabolism; ko02024|Quorum sensing; ko03320|PPAR signaling pathway; ko04146|Peroxisome; ko04216|Ferroptosis; ko04920|Adipocytokine signaling pathway	XPNA002063081.1	XPNA002063081.1 long-chain-fatty-acidNACoA ligase 4 isoform X1 [Drosophila willistoni]	sp|O95573|ACSL3NAHUMAN	sp|O95573|ACSL3NAHUMAN Long-chain-fatty-acidNACoA ligase 3 OS=Homo sapiens GN=ACSL3 PE=1 SV=3	COG1022
HA402-006105	1417	514.67	192.961	-1.41529	2.71163e-09	4.09423e-07	Down	GO:0016042|lipid catabolic process	NA	GO:0004806|triglyceride lipase activity; GO:0046872|metal ion binding	NA	NA	OXA45356.1	OXA45356.1 Lipase [Folsomia candida]	sp|P19515|LIPNARHIMI	sp|P19515|LIPNARHIMI Lipase OS=Rhizomucor miehei PE=1 SV=2	NA
HA402-006122	2211	8.9372	3.04868	-1.54853	8.99193e-05	0.00364708	Down	GO:0019566|arabinose metabolic process; GO:0031222|arabinan catabolic process; GO:0046373|L-arabinose metabolic process	GO:0005576|extracellular region	GO:0046556|alpha-L-arabinofuranosidase activity	NA	NA	ODN05670.1	ODN05670.1 Alpha-L-arabinofuranosidase A [Orchesella cincta]	sp|B8NKA3|ABFANAASPFN	sp|B8NKA3|ABFANAASPFN Probable alpha-L-arabinofuranosidase A OS=Aspergillus flavus (strain ATCC 200026 / FGSC A1120 / NRRL 3357 / JCM 12722 / SRRC 167) GN=abfA PE=3 SV=2	NA
HA402-006232	1544	4535.73	1079.53	-2.07092	1.27212e-15	7.87509e-13	Down	GO:0006107|oxaloacetate metabolic process; GO:0006528|asparagine metabolic process; GO:0006541|glutamine metabolic process	GO:0005739|mitochondrion; GO:0005813|centrosome; GO:0005829|cytosol; GO:0070062|extracellular exosome	GO:0050152|omega-amidase activity	ko:K13566|NIT2	ko00250|Alanine, aspartate and glutamate metabolism	XPNA017122771.1	XPNA017122771.1 PREDICTED: omega-amidase NIT2 [Drosophila elegans]	sp|Q497B0|NIT2NARAT	sp|Q497B0|NIT2NARAT Omega-amidase NIT2 OS=Rattus norvegicus GN=Nit2 PE=1 SV=1	COG0388
HA402-006321	762	142.22	10.73	-3.18669	0.00156292	0.0320174	Down	GO:0002804|positive regulation of antifungal peptide production; GO:0006508|proteolysis; GO:0006952|defense response; GO:0006967|positive regulation of antifungal peptide biosynthetic process; GO:0008592|regulation of Toll signaling pathway; GO:0045087|innate immune response; GO:0045752|positive regulation of Toll signaling pathway; GO:0050830|defense response to Gram-positive bacterium; GO:00508…	GO:0005576|extracellular region	GO:0004252|serine-type endopeptidase activity; GO:0008233|peptidase activity	NA	NA	AAV91004.1	AAV91004.1 hemolymph proteinase 6 [Manduca sexta]	sp|Q9VWU1|PSHNADROME	sp|Q9VWU1|PSHNADROME Serine protease persephone OS=Drosophila melanogaster GN=psh PE=1 SV=1	NA
HA402-006444	473	32.48	1.99	-3.18832	0.000643426	0.0164933	Down	NA	NA	GO:0042302|structural constituent of cuticle	NA	NA	XPNA016946644.1	XPNA016946644.1 PREDICTED: uncharacterized protein LOC108022297 [Drosophila biarmipes]	sp|Q7M4F0|CUD9NASCHGR	sp|Q7M4F0|CUD9NASCHGR Endocuticle structural glycoprotein SgAbd-9 OS=Schistocerca gregaria PE=1 SV=1	NA
HA402-006454	473	1395.1	387.944	-1.84642	8.24019e-05	0.00338943	Down	NA	NA	GO:0042302|structural constituent of cuticle	NA	NA	XPNA016946644.1	XPNA016946644.1 PREDICTED: uncharacterized protein LOC108022297 [Drosophila biarmipes]	sp|Q7M4F0|CUD9NASCHGR	sp|Q7M4F0|CUD9NASCHGR Endocuticle structural glycoprotein SgAbd-9 OS=Schistocerca gregaria PE=1 SV=1	NA
HA402-006507	679	4.75362	1.79307	-1.40161	0.00143694	0.0302564	Down	NA	NA	NA	NA	NA	XPNA021949547.1	XPNA021949547.1 uncharacterized protein LOC110847006 [Folsomia candida]	NA	NA	NA
HA402-011868	2292	51.6862	21.3966	-1.272	2.22318e-08	2.80869e-06	Down	GO:0006857|oligopeptide transport; GO:0015031|protein transport; GO:0035442|dipeptide transmembrane transport	GO:0005887|integral component of plasma membrane; GO:0030670|phagocytic vesicle membrane	GO:0005427|proton-dependent oligopeptide secondary active transmembrane transporter activity	ko:K14206|SLC15A1,PEPT1	ko04974|Protein digestion and absorption	CRK99882.1	CRK99882.1 CLUMANACG013185, isoform A [Clunio marinus]	sp|P91679|PEPT1NADROME	sp|P91679|PEPT1NADROME Peptide transporter family 1 OS=Drosophila melanogaster GN=yin PE=1 SV=2	COG3104
HA402-007223	637	107.203	28.2146	-1.92546	2.11011e-07	2.02522e-05	Down	NA	NA	NA	NA	NA	NA	NA	NA	NA	NA
HA402-007273	1196	45.857	11.8436	-1.95213	0.000159838	0.00564585	Down	NA	NA	NA	ko:K03103|MINPP1	ko00010|Glycolysis / Gluconeogenesis; ko00562|Inositol phosphate metabolism; ko01100|Metabolic pathways	XPNA019541404.1	XPNA019541404.1 PREDICTED: multiple inositol polyphosphate phosphatase 1-like isoform X2 [Aedes albopictus]	NA	NA	NA
HA402-013349	3039	281.823	75.1734	-1.90635	1.50947e-10	3.46087e-08	Down	GO:0006644|phospholipid metabolic process; GO:0016042|lipid catabolic process; GO:0050482|arachidonic acid secretion	GO:0005576|extracellular region	GO:0004623|phospholipase A2 activity; GO:0046872|metal ion binding; GO:0102567|phospholipase A2 activity (consuming 1,2-dipalmitoylphosphatidylcholine); GO:0102568|phospholipase A2 activity consuming 1,2-dioleoylphosphatidylethanolamine)	ko:K01047|PLA2G,SPLA2	ko00564|Glycerophospholipid metabolism; ko00565|Ether lipid metabolism; ko00590|Arachidonic acid metabolism; ko00591|Linoleic acid metabolism; ko00592|alpha-Linolenic acid metabolism; ko01100|Metabolic pathways; ko01110|Biosynthesis of secondary metabolites; ko04014|Ras signaling pathway; ko04270|Vascular smooth muscle contraction; ko04972|Pancreatic secretion; ko04975|Fat digestion and absorption	XPNA021708996.1	XPNA021708996.1 uncharacterized protein LOC5571127 isoform X3 [Aedes aegypti]	sp|P16354|PA23NAHELSU	sp|P16354|PA23NAHELSU Phospholipase A2 isozymes PA3A/PA3B/PA5 OS=Heloderma suspectum PE=1 SV=3	NA
HA402-007412	1098	1247.82	474.986	-1.39343	0.00233134	0.0430811	Down	NA	NA	NA	NA	NA	NA	NA	NA	NA	NA
HA402-007423	595	387.615	98.3586	-1.97839	3.08004e-10	6.43087e-08	Down	NA	NA	NA	NA	NA	NA	NA	NA	NA	NA
HA402-007434	423	663.746	182.284	-1.86439	2.29086e-05	0.00119173	Down	NA	NA	NA	NA	NA	NA	NA	NA	NA	NA
HA402-011962	1681	451.708	209.362	-1.10935	0.00128981	0.028016	Down	GO:0005975|carbohydrate metabolic process; GO:0044245|polysaccharide digestion; GO:1901657|glycosyl compound metabolic process	GO:0005886|plasma membrane; GO:0005887|integral component of plasma membrane; GO:0016020|membrane; GO:0016324|apical plasma membrane	GO:0000016|lactase activity; GO:0008422|beta-glucosidase activity; GO:0017042|glycosylceramidase activity	NA	NA	ODM94351.1	ODM94351.1 Lactase-phlorizin hydrolase [Orchesella cincta]	sp|P09848|LPHNAHUMAN	sp|P09848|LPHNAHUMAN Lactase-phlorizin hydrolase OS=Homo sapiens GN=LCT PE=1 SV=3	COG2723
HA402-007722	780	72.3208	11.0285	-2.01649	0.000318853	0.00967578	Down	GO:0006538|glutamate catabolic process; GO:0006542|glutamine biosynthetic process; GO:0007416|synapse assembly; GO:0045213|neurotransmitter receptor metabolic process	GO:0005737|cytoplasm	GO:0004356|glutamate-ammonia ligase activity; GO:0005524|ATP binding	ko:K01915|glnA,GLUL	ko00220|Arginine biosynthesis; ko00250|Alanine, aspartate and glutamate metabolism; ko00630|Glyoxylate and dicarboxylate metabolism; ko00910|Nitrogen metabolism; ko01100|Metabolic pathways; ko01120|Microbial metabolism in diverse environments; ko01230|Biosynthesis of amino acids; ko02020|Two-component system; ko04724|Glutamatergic synapse; ko04727|GABAergic synapse	XPNA001990908.1	XPNA001990908.1 GH12401 [Drosophila grimshawi]	sp|P20478|GLNA2NADROME	sp|P20478|GLNA2NADROME Glutamine synthetase 2 cytoplasmic OS=Drosophila melanogaster GN=Gs2 PE=2 SV=3	COG0174
HA402-007732	1242	210.04	76.425	-1.45843	3.42364e-17	2.55353e-14	Down	NA	NA	NA	NA	NA	NA	NA	NA	NA	NA
HA402-007742	1217	417.227	91.6607	-3.24474	3.72072e-06	0.000267827	Down	NA	NA	NA	NA	NA	NA	NA	NA	NA	NA
HA402-008024	681	29.5998	4.92699	-2.33909	7.01355e-06	0.000452264	Down	NA	NA	NA	NA	NA	NA	NA	NA	NA	NA
HA402-008368	646	63.9161	16.6255	-1.94214	0.000276822	0.00874319	Down	NA	NA	GO:0042302|structural constituent of cuticle	NA	NA	ETN66852.1	ETN66852.1 cuticular protein 16, RR-1 family [Anopheles darlingi]	sp|O02387|CU17NABOMMO	sp|O02387|CU17NABOMMO Larval cuticle protein LCP-17 OS=Bombyx mori GN=LCP17 PE=2 SV=1	NA
HA402-008452	1618	25.1342	7.23509	-1.56369	0.00128862	0.028016	Down	GO:0009820|alkaloid metabolic process; GO:0051289|protein homotetramerization; GO:0055114|oxidation-reduction process	GO:0005576|extracellular region	GO:0004499|N,N-dimethylaniline monooxygenase activity; GO:0033784|senecionine N-oxygenase activity; GO:0050660|flavin adenine dinucleotide binding; GO:0050661|NADP binding	NA	NA	XPNA019537917.1	XPNA019537917.1 PREDICTED: senecionine N-oxygenase-like [Aedes albopictus]	sp|Q8MP06|SNO1NATYRJA	sp|Q8MP06|SNO1NATYRJA Senecionine N-oxygenase OS=Tyria jacobaeae GN=sno1 PE=1 SV=1	COG2072
HA402-008470	795	3175.1	1415.1	-1.16589	4.24693e-06	0.0002954	Down	NA	GO:0005789|endoplasmic reticulum membrane; GO:0031090|organelle membrane	GO:0004497|monooxygenase activity; GO:0005506|iron ion binding; GO:0016491|oxidoreductase activity; GO:0016705|oxidoreductase activity, acting on paired donors, with incorporation or reduction of molecular oxygen; GO:0020037|heme binding	ko:K14999|CYP6	NA	EAT33064.1	EAT33064.1 AAEL014684-PA [Aedes aegypti]	sp|Q9VFP1|CP6D5NADROME	sp|Q9VFP1|CP6D5NADROME Probable cytochrome P450 6d5 OS=Drosophila melanogaster GN=Cyp6d5 PE=2 SV=1	COG2124
HA402-008810	1141	18.7228	6.93759	-1.43098	7.71931e-06	0.000490105	Down	GO:0000045|autophagosome assembly; GO:0000422|autophagy of mitochondrion; GO:0006995|cellular response to nitrogen starvation; GO:0009267|cellular response to starvation; GO:0016236|macroautophagy; GO:0035973|aggrephagy; GO:0097352|autophagosome maturation	GO:0000421|autophagosome membrane; GO:0005776|autophagosome; GO:0005829|cytosol; GO:0005874|microtubule; GO:0012505|endomembrane system; GO:0031090|organelle membrane; GO:0031410|cytoplasmic vesicle; GO:0036464|cytoplasmic ribonucleoprotein granule	GO:0031625|ubiquitin protein ligase binding	ko:K10435|MAP1LC	ko04216|Ferroptosis	PSN34210.1	PSN34210.1 Microtubule-associated proteins 1A/1B light chain 3C [Blattella germanica]	sp|Q9BXW4|MLP3CNAHUMAN	sp|Q9BXW4|MLP3CNAHUMAN Microtubule-associated proteins 1A/1B light chain 3C OS=Homo sapiens GN=MAP1LC3C PE=1 SV=1	NA
HA402-008951	1087	442.454	106.53	-2.24607	0.000448406	0.0125702	Down	NA	NA	NA	NA	NA	ODM97710.1	ODM97710.1 putative AIM2 family protein C30D10.14 [Orchesella cincta]	NA	NA	NA
HA402-009304	1310	81.4405	31.8636	-1.35356	1.1148e-05	0.000654137	Down	GO:0009086|methionine biosynthetic process; GO:0032259|methylation	GO:0005737|cytoplasm	GO:0008270|zinc ion binding; GO:0008898|S-adenosylmethionine-homocysteine S-methyltransferase activity; GO:0047150|betaine-homocysteine S-methyltransferase activity	ko:K00547|mmuM,BHMT2	ko00270|Cysteine and methionine metabolism; ko01100|Metabolic pathways; ko01110|Biosynthesis of secondary metabolites	XPNA017858183.1	XPNA017858183.1 PREDICTED: homocysteine S-methyltransferase [Drosophila arizonae]	sp|A4ZGQ8|HMT1NABRAOT	sp|A4ZGQ8|HMT1NABRAOT Homocysteine S-methyltransferase 1 OS=Brassica oleracea var. italica GN=HMT1 PE=1 SV=1	COG2040
HA402-009453	1248	1.43117	0.410522	-1.77698	0.00111586	0.0251349	Down	GO:0009311|oligosaccharide metabolic process; GO:0016139|glycoside catabolic process; GO:0046477|glycosylceramide catabolic process	GO:0005737|cytoplasm; GO:0005764|lysosome	GO:0004557|alpha-galactosidase activity; GO:0008456|alpha-N-acetylgalactosaminidase activity	ko:K01189|GLA	ko00052|Galactose metabolism; ko00561|Glycerolipid metabolism; ko00600|Sphingolipid metabolism; ko00603|Glycosphingolipid biosynthesis - globo and isoglobo series; ko04142|Lysosome	XPNA005174885.1	XPNA005174885.1 PREDICTED: alpha-N-acetylgalactosaminidase [Musca domestica]	sp|Q90744|NAGABNACHICK	sp|Q90744|NAGABNACHICK Alpha-N-acetylgalactosaminidase OS=Gallus gallus GN=NAGA PE=1 SV=1	NA
HA402-009476	1791	18.1307	6.61578	-1.45307	1.56744e-11	5.10695e-09	Down	NA	NA	NA	NA	NA	NA	NA	NA	NA	NA
HA402-001429	1071	25.4528	10.4765	-2.39986	2.79977e-07	2.60632e-05	Down	GO:0005975|carbohydrate metabolic process	GO:0005576|extracellular region	GO:0004556|alpha-amylase activity; GO:0046872|metal ion binding; GO:0103025|alpha-amylase activity (releasing maltohexaose)	ko:K01176|AMY,amyA,malS	ko00500|Starch and sucrose metabolism; ko01100|Metabolic pathways; ko04973|Carbohydrate digestion and absorption	CRL04751.1	CRL04751.1 CLUMANACG017811, isoform A [Clunio marinus]	sp|O77018|AMYRNADROTK	sp|O77018|AMYRNADROTK Alpha-amylase-related protein OS=Drosophila takahashii GN=Amyrel PE=3 SV=2	COG0366
HA402-009566	621	789.663	291.254	-1.43893	0.000272584	0.00872315	Down	NA	NA	NA	NA	NA	XPNA021958705.1	XPNA021958705.1 uncharacterized protein LOC110854567 [Folsomia candida]	NA	NA	NA
HA402-009686	1993	613.308	52.2623	-3.11626	7.51596e-09	1.01176e-06	Down	GO:0006685|sphingomyelin catabolic process; GO:0023021|termination of signal transduction; GO:0035307|positive regulation of protein dephosphorylation; GO:0043407|negative regulation of MAP kinase activity; GO:0046513|ceramide biosynthetic process	GO:0005615|extracellular space; GO:0005764|lysosome; GO:0005765|lysosomal membrane; GO:0005768|endosome; GO:0005886|plasma membrane; GO:0045121|membrane raft; GO:0070062|extracellular exosome	GO:0008270|zinc ion binding; GO:0016798|hydrolase activity, acting on glycosyl bonds; GO:0061750|acid sphingomyelin phosphodiesterase activity	NA	NA	CRK90511.1	CRK90511.1 CLUMANACG004132, isoform A [Clunio marinus]	sp|Q0VD19|ASMNABOVIN	sp|Q0VD19|ASMNABOVIN Sphingomyelin phosphodiesterase OS=Bos taurus GN=SMPD1 PE=2 SV=1	NA
HA402-009843	2741	7.57998	3.02232	-1.32368	0.000274661	0.00874184	Down	NA	NA	NA	ko:K11140|ANPEP,CD13	ko00480|Glutathione metabolism; ko01100|Metabolic pathways; ko04614|Renin-angiotensin system; ko04640|Hematopoietic cell lineage	XPNA023292715.1	XPNA023292715.1 uncharacterized protein LOC111676063 [Lucilia cuprina]	NA	NA	COG0308
HA402-009870	402	11.0784	2.08009	-2.40742	2.30338e-05	0.00119323	Down	NA	NA	NA	NA	NA	XPNA021956153.1	XPNA021956153.1 L-gulonolactone oxidase 5-like [Folsomia candida]	NA	NA	NA
HA402-009881	723	3864.62	1867.03	-1.04958	0.0016075	0.0326269	Down	NA	NA	NA	NA	NA	XPNA021966198.1	XPNA021966198.1 uncharacterized protein LOC110861401 [Folsomia candida]	NA	NA	NA
HA402-009913	1501	4.7365	1.8041	-1.38761	0.000697464	0.0175514	Down	GO:0046653|tetrahydrofolate metabolic process	NA	GO:0008115|sarcosine oxidase activity	ko:K00306|PIPOX	ko00260|Glycine, serine and threonine metabolism; ko00310|Lysine degradation; ko01100|Metabolic pathways; ko04146|Peroxisome	ODM98489.1	ODM98489.1 putative sarcosine oxidase [Orchesella cincta]	sp|Q9SJA7|SOXNAARATH	sp|Q9SJA7|SOXNAARATH Probable sarcosine oxidase OS=Arabidopsis thaliana GN=At2g24580 PE=2 SV=1	NA
HA402-009918	651	56.88	7.1	-2.50135	0.00245405	0.0446818	Down	NA	NA	NA	NA	NA	XPNA021956153.1	XPNA021956153.1 L-gulonolactone oxidase 5-like [Folsomia candida]	NA	NA	NA
HA402-001933	1174	6.54423	1.75684	-1.85241	0.000412313	0.0118717	Down	GO:0007586|digestion	GO:0005576|extracellular region; GO:0005737|cytoplasm	GO:0004252|serine-type endopeptidase activity	ko:K01312|PRSS1NA2NA3	ko04080|Neuroactive ligand-receptor interaction; ko04972|Pancreatic secretion; ko04974|Protein digestion and absorption; ko05164|Influenza A	XPNA015525007.1	XPNA015525007.1 PREDICTED: trypsin-1-like [Neodiprion lecontei]	sp|P35037|TRY3NAANOGA	sp|P35037|TRY3NAANOGA Trypsin-3 OS=Anopheles gambiae GN=TRYP3 PE=2 SV=5	NA
HA402-010410	1263	1206.89	238.605	-3.46028	0.000507306	0.0137139	Down	GO:0046355|mannan catabolic process	NA	GO:0016985|mannan endo-1,4-beta-mannosidase activity	NA	NA	OXA64941.1	OXA64941.1 Mannan endo-1,4-beta-mannosidase [Folsomia candida]	sp|Q8WPJ2|MANANAMYTED	sp|Q8WPJ2|MANANAMYTED Mannan endo-1,4-beta-mannosidase OS=Mytilus edulis PE=1 SV=1	NA
HA402-010478	1112	16.0516	7.10152	-1.17538	0.000129783	0.00482807	Down	GO:0044179|hemolysis in other organism	GO:0005576|extracellular region; GO:0016021|integral component of membrane; GO:0020002|host cell plasma membrane; GO:0042597|periplasmic space	GO:0090729|toxin activity	NA	NA	NA	NA	sp|Q9REB3|HLYENAECO57	sp|Q9REB3|HLYENAECO57 Hemolysin E OS=Escherichia coli O157:H7 GN=hlyE PE=3 SV=3	NA
HA402-010666	3588	3290.15	1218.1	-1.43352	3.62007e-13	1.54552e-10	Down	GO:0008045|motor neuron axon guidance; GO:0016201|synaptic target inhibition	GO:0005616|larval serum protein complex	GO:0045735|nutrient reservoir activity	NA	NA	KXJ81155.1	KXJ81155.1 hypothetical protein RP20NACCG021343 [Aedes albopictus]	sp|Q24388|LSP2NADROME	sp|Q24388|LSP2NADROME Larval serum protein 2 OS=Drosophila melanogaster GN=Lsp2 PE=2 SV=2	NA
HA402-001695	1683	646.588	118.948	-3.07549	0.000423632	0.0121131	Down	GO:0006108|malate metabolic process; GO:0007586|digestion; GO:0016042|lipid catabolic process	GO:0005576|extracellular region; GO:0005739|mitochondrion	GO:0004806|triglyceride lipase activity; GO:0016298|lipase activity; GO:0016615|malate dehydrogenase activity	ko:K01052|LIPA	ko00100|Steroid biosynthesis; ko04142|Lysosome	KFB37176.1	KFB37176.1 AGAP001652-PA-like protein [Anopheles sinensis]	sp|P04634|LIPGNARAT	sp|P04634|LIPGNARAT Gastric triacylglycerol lipase OS=Rattus norvegicus GN=Lipf PE=1 SV=1	COG0596
HA402-010841	681	9.72893	3.97191	-1.2903	3.52433e-05	0.00168474	Down	NA	NA	NA	NA	NA	ODN05743.1	ODN05743.1 Pathogen-related protein [Orchesella cincta]	NA	NA	NA
HA402-015641	1783	1.29896	0.274713	-2.20084	3.29277e-05	0.00159874	Down	GO:0008152|metabolic process	GO:0005789|endoplasmic reticulum membrane; GO:0016021|integral component of membrane; GO:0031090|organelle membrane	GO:0015020|glucuronosyltransferase activity	ko:K00699|UGT	ko00040|Pentose and glucuronate interconversions; ko00053|Ascorbate and aldarate metabolism; ko00140|Steroid hormone biosynthesis; ko00830|Retinol metabolism; ko00860|Porphyrin and chlorophyll metabolism; ko00980|Metabolism of xenobiotics by cytochrome P450; ko00982|Drug metabolism - cytochrome P450; ko00983|Drug metabolism - other enzymes; ko01100|Metabolic pathways; ko01110|Biosynthesis of seco…	XPNA001660379.1	XPNA001660379.1 UDP-glucuronosyltransferase 2A3 [Aedes aegypti]	sp|P36512|UDB13NARABIT	sp|P36512|UDB13NARABIT UDP-glucuronosyltransferase 2B13 OS=Oryctolagus cuniculus GN=UGT2B13 PE=2 SV=1	COG1819
HA402-010869	964	51.8842	22.8243	-1.18437	3.21445e-05	0.00156686	Down	NA	NA	NA	NA	NA	NA	NA	NA	NA	NA
HA402-011285	1621	363.108	126.31	-1.52335	3.25803e-07	2.98798e-05	Down	GO:0008152|metabolic process	NA	GO:0016758|transferase activity, transferring hexosyl groups	NA	NA	CRL06668.1	CRL06668.1 CLUMANACG019487, isoform A [Clunio marinus]	sp|Q88168|UDPENANPVSL	sp|Q88168|UDPENANPVSL Ecdysteroid UDP-glucosyltransferase OS=Spodoptera littoralis nuclear polyhedrosis virus GN=EGT PE=3 SV=1	COG1819
HA402-011391	694	224.49	91.4567	-1.2954	5.88251e-09	8.37142e-07	Down	NA	NA	NA	NA	NA	NA	NA	NA	NA	NA
HA402-011554	1575	1.36272	0.193743	-2.75221	8.05497e-05	0.0033354	Down	NA	GO:0005886|plasma membrane; GO:0031225|anchored component of membrane	GO:0004035|alkaline phosphatase activity; GO:0046872|metal ion binding	ko:K01077|E3.1.3.1,phoA,phoB	ko00627|Aminobenzoate degradation; ko00730|Thiamine metabolism; ko00790|Folate biosynthesis; ko01100|Metabolic pathways; ko01120|Microbial metabolism in diverse environments; ko02020|Two-component system	KXJ72943.1	KXJ72943.1 hypothetical protein RP20NACCG016850 [Aedes albopictus]	sp|P29523|PPBNABOMMO	sp|P29523|PPBNABOMMO Membrane-bound alkaline phosphatase OS=Bombyx mori GN=Alp-m PE=1 SV=4	COG1785
HA402-011632	684	114.6	55.1362	-1.05541	4.32194e-09	6.22208e-07	Down	NA	NA	NA	NA	NA	CRK97352.1	CRK97352.1 CLUMANACG010743, isoform A [Clunio marinus]	NA	NA	NA
HA402-011730	2185	48.2496	18.3457	-1.39458	0.00274759	0.048597	Down	GO:0019566|arabinose metabolic process; GO:0031222|arabinan catabolic process; GO:0046373|L-arabinose metabolic process	GO:0005576|extracellular region	GO:0046556|alpha-L-arabinofuranosidase activity	NA	NA	ODN05670.1	ODN05670.1 Alpha-L-arabinofuranosidase A [Orchesella cincta]	sp|Q0CTV2|ABFANAASPTN	sp|Q0CTV2|ABFANAASPTN Probable alpha-L-arabinofuranosidase A OS=Aspergillus terreus (strain NIH 2624 / FGSC A1156) GN=abfA PE=3 SV=1	NA
HA402-011846	982	184.479	57.36	-1.61765	0.00154035	0.0318381	Down	NA	NA	NA	NA	NA	NA	NA	NA	NA	NA
HA402-011864	1544	8.8852	3.39401	-1.38579	1.77219e-07	1.71418e-05	Down	GO:0006718|juvenile hormone biosynthetic process	NA	GO:0005506|iron ion binding; GO:0016709|oxidoreductase activity, acting on paired donors, with incorporation or reduction of molecular oxygen, NAD(P)H as one donor, and incorporation of one atom of oxygen; GO:0020037|heme binding	ko:K14937|CYP15A1NAC1	ko00981|Insect hormone biosynthesis	XPNA019528610.1	XPNA019528610.1 PREDICTED: methyl farnesoate epoxidase-like [Aedes albopictus]	sp|Q6R7M4|C15A1NADIPPU	sp|Q6R7M4|C15A1NADIPPU Methyl farnesoate epoxidase OS=Diploptera punctata GN=CYP15A1 PE=1 SV=1	COG2124
HA402-006589	1847	13.3039	6.32785	-1.07086	2.34512e-05	0.00120979	Down	GO:0000305|response to oxygen radical; GO:0001666|response to hypoxia; GO:0006974|cellular response to DNA damage stimulus; GO:0008340|determination of adult lifespan; GO:0045454|cell redox homeostasis	GO:0005737|cytoplasm; GO:0005739|mitochondrion; GO:0005829|cytosol	GO:0004362|glutathione-disulfide reductase activity; GO:0004791|thioredoxin-disulfide reductase activity; GO:0009055|electron transfer activity; GO:0016209|antioxidant activity; GO:0042803|protein homodimerization activity; GO:0050660|flavin adenine dinucleotide binding	ko:K00384|trxB	ko00240|Pyrimidine metabolism; ko00450|Selenocompound metabolism	XPNA019531874.1	XPNA019531874.1 PREDICTED: thioredoxin reductase 1, mitochondrial-like isoform X2 [Aedes albopictus]	sp|P91938|TRXR1NADROME	sp|P91938|TRXR1NADROME Thioredoxin reductase 1, mitochondrial OS=Drosophila melanogaster GN=Trxr-1 PE=1 SV=2	COG1249
HA402-011901	2833	5.15752	1.44464	-1.82881	2.21859e-07	2.08093e-05	Down	NA	NA	NA	ko:K11140|ANPEP,CD13	ko00480|Glutathione metabolism; ko01100|Metabolic pathways; ko04614|Renin-angiotensin system; ko04640|Hematopoietic cell lineage	CRK91767.1	CRK91767.1 CLUMANACG005399, isoform A [Clunio marinus]	NA	NA	NA
HA402-012545	854	502.412	42.0392	-5.0536	3.95689e-09	5.76356e-07	Down	NA	NA	NA	NA	NA	NA	NA	NA	NA	NA
HA402-012575	1047	51.7819	24.9773	-1.05153	2.20167e-05	0.00115504	Down	GO:0006486|protein glycosylation; GO:0006682|galactosylceramide biosynthetic process; GO:0009312|oligosaccharide biosynthetic process; GO:0030259|lipid glycosylation	GO:0000139|Golgi membrane; GO:0016021|integral component of membrane	GO:0008499|UDP-galactose:beta-N-acetylglucosamine beta-1,3-galactosyltransferase activity; GO:0047275|glucosaminylgalactosylglucosylceramide beta-galactosyltransferase activity	NA	NA	XPNA023933144.1	XPNA023933144.1 LOW QUALITY PROTEIN: beta-1,3-galactosyltransferase 5-like [Lingula anatina]	sp|Q7JK24|B3GT1NAGORGO	sp|Q7JK24|B3GT1NAGORGO Beta-1,3-galactosyltransferase 1 OS=Gorilla gorilla gorilla GN=B3GALT1 PE=3 SV=1	NA
HA402-012612	642	1435.93	520.612	-1.46368	0.00157725	0.0321713	Down	NA	NA	NA	NA	NA	ODM92966.1	ODM92966.1 hypothetical protein Ocin01NA13718 [Orchesella cincta]	NA	NA	NA
HA402-012640	1335	274.748	65.608	-2.41319	0.00104133	0.0239617	Down	NA	NA	NA	ko:K00227|SC5DL,ERG3	ko00100|Steroid biosynthesis; ko01100|Metabolic pathways; ko01110|Biosynthesis of secondary metabolites; ko01130|Biosynthesis of antibiotics	KRT86739.1	KRT86739.1 hypothetical protein AMK59NA226 [Oryctes borbonicus]	NA	NA	NA
HA402-012679	1249	20.7976	4.45654	-2.21988	4.11662e-08	4.76837e-06	Down	GO:0052699|ergothioneine biosynthetic process	GO:0005634|nucleus; GO:0005737|cytoplasm	GO:0030745|dimethylhistidine N-methyltransferase activity; GO:0046872|metal ion binding	NA	NA	NA	NA	sp|Q7RX33|EGT1NANEUCR	sp|Q7RX33|EGT1NANEUCR Ergothioneine biosynthesis protein 1 OS=Neurospora crassa (strain ATCC 24698 / 74-OR23-1A / CBS 708.71 / DSM 1257 / FGSC 987) GN=egt-1 PE=1 SV=3	NA
HA402-012811	1426	6.25243	2.28784	-1.44645	9.57896e-07	7.80244e-05	Down	GO:0007424|open tracheal system development; GO:0016311|dephosphorylation; GO:0051491|positive regulation of filopodium assembly	GO:0005886|plasma membrane; GO:0016323|basolateral plasma membrane; GO:0016324|apical plasma membrane; GO:0030054|cell junction; GO:0030175|filopodium; GO:0031362|anchored component of external side of plasma membrane; GO:0070062|extracellular exosome	GO:0003993|acid phosphatase activity; GO:0034417|bisphosphoglycerate 3-phosphatase activity; GO:0052745|inositol phosphate phosphatase activity; GO:0052826|inositol hexakisphosphate 2-phosphatase activity	NA	NA	CRK92187.1	CRK92187.1 CLUMANACG005701, isoform A [Clunio marinus]	sp|Q9VV72|MINP1NADROME	sp|Q9VV72|MINP1NADROME Multiple inositol polyphosphate phosphatase 1 OS=Drosophila melanogaster GN=Mipp1 PE=1 SV=2	NA
HA402-012839	1575	1296.58	177.02	-2.59928	4.82632e-07	4.20807e-05	Down	NA	NA	NA	NA	NA	XPNA001868269.1	XPNA001868269.1 thymus-specific serine protease [Culex quinquefasciatus]	NA	NA	NA
HA402-012880	717	7.93177	2.67189	-1.56621	0.000336889	0.0101238	Down	NA	NA	NA	NA	NA	NA	NA	NA	NA	NA
HA402-013000	3105	1.02079	0.067429	-3.73473	5.98923e-11	1.57772e-08	Down	NA	NA	NA	ko:K02178|BUB1	ko04110|Cell cycle; ko04111|Cell cycle - yeast; ko04113|Meiosis - yeast; ko04114|Oocyte meiosis; ko04914|Progesterone-mediated oocyte maturation	XPNA014085369.1	XPNA014085369.1 PREDICTED: uncharacterized protein LOC106614256 [Bactrocera oleae]	NA	NA	NA
HA402-007340	1590	921.45	322.025	-1.5167	3.61276e-05	0.00171682	Down	GO:0005975|carbohydrate metabolic process	NA	GO:0004556|alpha-amylase activity; GO:0046872|metal ion binding; GO:0103025|alpha-amylase activity (releasing maltohexaose)	ko:K01176|AMY,amyA,malS	ko00500|Starch and sucrose metabolism; ko01100|Metabolic pathways; ko04973|Carbohydrate digestion and absorption	XPNA005185446.3	XPNA005185446.3 PREDICTED: alpha-amylase A [Musca domestica]	sp|P54215|AMYANADROMA	sp|P54215|AMYANADROMA Alpha-amylase A OS=Drosophila mauritiana GN=Amy-d PE=3 SV=1	COG0366
HA402-012646	483	899.746	414.59	-1.11781	0.000275681	0.00874319	Down	GO:0006979|response to oxidative stress; GO:0009650|UV protection; GO:0019430|removal of superoxide radicals	GO:0005615|extracellular space; GO:0005886|plasma membrane	GO:0004784|superoxide dismutase activity; GO:0046872|metal ion binding	ko:K04565|SOD1	ko04146|Peroxisome; ko04213|Longevity regulating pathway - multiple species; ko05014|Amyotrophic lateral sclerosis (ALS); ko05016|Huntington's disease; ko05020|Prion diseases	XPNA013108165.1	XPNA013108165.1 PREDICTED: superoxide dismutase [Cu-Zn], chloroplastic isoform X2 [Stomoxys calcitrans]	sp|Q7JR71|SODENADROME	sp|Q7JR71|SODENADROME Extracellular superoxide dismutase [Cu-Zn] OS=Drosophila melanogaster GN=Sod3 PE=1 SV=1	COG2032
HA402-013096	564	565.577	225.234	-1.32826	0.000155913	0.00557908	Down	NA	NA	NA	NA	NA	NA	NA	NA	NA	NA
HA402-013122	1105	313.148	156.33	-1.0022	2.47897e-05	0.00126827	Down	NA	NA	NA	NA	NA	NA	NA	NA	NA	NA
HA402-013130	988	28.92	2.3	-2.75158	3.77383e-09	5.56236e-07	Down	NA	GO:0005789|endoplasmic reticulum membrane; GO:0031090|organelle membrane	GO:0004497|monooxygenase activity; GO:0005506|iron ion binding; GO:0016705|oxidoreductase activity, acting on paired donors, with incorporation or reduction of molecular oxygen; GO:0020037|heme binding	ko:K14999|CYP6	NA	AAX35340.1	AAX35340.1 cytochrome P450 [Mayetiola destructor]	sp|Q964R0|CP6K1NABLAGE	sp|Q964R0|CP6K1NABLAGE Cytochrome P450 6k1 OS=Blattella germanica GN=CYP6K1 PE=2 SV=1	COG2124
HA402-013397	2345	6.98532	2.90563	-1.26258	2.50631e-05	0.00127175	Down	NA	NA	NA	NA	NA	NA	NA	NA	NA	NA
HA402-013546	1959	1.42971	0.527507	-1.42142	0.00185749	0.0362533	Down	NA	NA	NA	NA	NA	XPNA018801504.1	XPNA018801504.1 PREDICTED: SET and MYND domain-containing protein 4 [Bactrocera latifrons]	NA	NA	NA
HA402-011746	1138	3.39515	0.871048	-1.58837	0.000436153	0.0124138	Down	GO:0006979|response to oxidative stress; GO:0009650|UV protection; GO:0019430|removal of superoxide radicals	GO:0005615|extracellular space; GO:0005886|plasma membrane	GO:0004784|superoxide dismutase activity; GO:0046872|metal ion binding	ko:K04565|SOD1	ko04146|Peroxisome; ko04213|Longevity regulating pathway - multiple species; ko05014|Amyotrophic lateral sclerosis (ALS); ko05016|Huntington's disease; ko05020|Prion diseases	AAS17758.1	AAS17758.1 superoxide dismutase 2 [Anopheles gambiae]	sp|Q7JR71|SODENADROME	sp|Q7JR71|SODENADROME Extracellular superoxide dismutase [Cu-Zn] OS=Drosophila melanogaster GN=Sod3 PE=1 SV=1	COG2032
HA402-013652	1898	37.5831	18.6749	-1.00859	3.66159e-06	0.000265112	Down	GO:0006006|glucose metabolic process; GO:0008364|pupal chitin-based cuticle development; GO:0046693|sperm storage	GO:0005576|extracellular region	GO:0016614|oxidoreductase activity, acting on CH-OH group of donors; GO:0050660|flavin adenine dinucleotide binding	NA	NA	XPNA019531589.1	XPNA019531589.1 PREDICTED: glucose dehydrogenase [FAD, quinone]-like isoform X1 [Aedes albopictus]	sp|P18173|DHGLNADROME	sp|P18173|DHGLNADROME Glucose dehydrogenase [FAD, quinone] OS=Drosophila melanogaster GN=Gld PE=3 SV=3	NA
HA402-013682	1034	286.906	79.4014	-2.23497	9.24557e-10	1.55288e-07	Down	NA	NA	GO:0016491|oxidoreductase activity	NA	NA	XPNA015783851.1	XPNA015783851.1 uncharacterized protein LOC107361527 [Tetranychus urticae]	sp|Q5BH34|MPDCNAEMENI	sp|Q5BH34|MPDCNAEMENI Short chain dehydrogenase mdpC OS=Emericella nidulans (strain FGSC A4 / ATCC 38163 / CBS 112.46 / NRRL 194 / M139) GN=mdpC PE=3 SV=1	COG1028
HA402-014137	771	415.185	170.595	-1.28313	3.11631e-05	0.00152502	Down	NA	NA	GO:0004364|glutathione transferase activity	NA	NA	CRL00424.1	CRL00424.1 CLUMANACG013690, isoform A [Clunio marinus]	sp|P42860|GSTT1NALUCCU	sp|P42860|GSTT1NALUCCU Glutathione S-transferase 1-1 OS=Lucilia cuprina GN=GST1 PE=1 SV=2	COG0625
HA402-014321	1341	5.93746	2.52501	-1.23028	0.000157943	0.00563543	Down	NA	NA	NA	NA	NA	XPNA011180406.1	XPNA011180406.1 PREDICTED: SET and MYND domain-containing protein 4 [Zeugodacus cucurbitae]	NA	NA	COG2940
HA402-015641	1783	341.298	114.929	-1.57021	1.99565e-08	2.54723e-06	Down	GO:0008152|metabolic process	GO:0005789|endoplasmic reticulum membrane; GO:0016021|integral component of membrane; GO:0031090|organelle membrane	GO:0015020|glucuronosyltransferase activity	ko:K00699|UGT	ko00040|Pentose and glucuronate interconversions; ko00053|Ascorbate and aldarate metabolism; ko00140|Steroid hormone biosynthesis; ko00830|Retinol metabolism; ko00860|Porphyrin and chlorophyll metabolism; ko00980|Metabolism of xenobiotics by cytochrome P450; ko00982|Drug metabolism - cytochrome P450; ko00983|Drug metabolism - other enzymes; ko01100|Metabolic pathways; ko01110|Biosynthesis of seco…	XPNA001660379.1	XPNA001660379.1 UDP-glucuronosyltransferase 2A3 [Aedes aegypti]	sp|P36512|UDB13NARABIT	sp|P36512|UDB13NARABIT UDP-glucuronosyltransferase 2B13 OS=Oryctolagus cuniculus GN=UGT2B13 PE=2 SV=1	COG1819
HA402-014402	1402	600.621	134.862	-2.27069	1.12355e-07	1.17903e-05	Down	NA	NA	NA	NA	NA	NA	NA	NA	NA	NA
HA402-014403	1044	325.152	106.351	-1.61219	3.33244e-08	3.9672e-06	Down	NA	NA	NA	NA	NA	XPNA018907898.1	XPNA018907898.1 PREDICTED: uncharacterized protein LOC109037595 [Bemisia tabaci]	NA	NA	NA
HA402-014404	1545	88.2572	33.5312	-1.39595	8.22932e-08	9.01656e-06	Down	NA	NA	NA	NA	NA	NA	NA	NA	NA	NA
HA402-000602	2798	124.967	61.0699	-1.03289	0.000315525	0.00962196	Down	GO:0007154|cell communication; GO:0035725|sodium ion transmembrane transport; GO:0070588|calcium ion transmembrane transport	GO:0016021|integral component of membrane; GO:0031226|intrinsic component of plasma membrane	GO:0005432|calcium:sodium antiporter activity; GO:0005509|calcium ion binding; GO:0005516|calmodulin binding	ko:K05849|SLC8A,NCX	ko04020|Calcium signaling pathway; ko04022|cGMP-PKG signaling pathway; ko04371|Apelin signaling pathway; ko04740|Olfactory transduction; ko04974|Protein digestion and absorption	XPNA021693511.1	XPNA021693511.1 sodium/calcium exchanger 1 isoform X2 [Aedes aegypti]	sp|P48767|NAC1NAFELCA	sp|P48767|NAC1NAFELCA Sodium/calcium exchanger 1 OS=Felis catus GN=SLC8A1 PE=1 SV=1	NA
HA402-014428	915	25.7658	9.48873	-1.44021	0.00185737	0.0362533	Down	NA	NA	NA	NA	NA	NA	NA	NA	NA	NA
HA402-014548	2044	26.244	8.54589	-1.61755	1.2821e-06	0.000101106	Down	NA	NA	NA	NA	NA	XPNA021965169.1	XPNA021965169.1 berberine bridge enzyme-like 23 [Folsomia candida]	NA	NA	NA
HA402-014719	421	4.40616	0.798198	-2.45001	3.37795e-05	0.00163369	Down	NA	NA	GO:0003998|acylphosphatase activity	ko:K01512|acyP	ko00620|Pyruvate metabolism; ko00627|Aminobenzoate degradation; ko01120|Microbial metabolism in diverse environments	XPNA004524713.1	XPNA004524713.1 acylphosphatase-2 [Ceratitis capitata]	sp|P00821|ACYP2NAMELGA	sp|P00821|ACYP2NAMELGA Acylphosphatase-2 OS=Meleagris gallopavo GN=ACYP2 PE=1 SV=2	NA
HA402-014768	1462	23.43	1.58	-2.83817	5.9129e-07	4.98011e-05	Down	GO:0007424|open tracheal system development; GO:0016311|dephosphorylation; GO:0051491|positive regulation of filopodium assembly	GO:0005886|plasma membrane; GO:0016323|basolateral plasma membrane; GO:0016324|apical plasma membrane; GO:0030054|cell junction; GO:0030175|filopodium; GO:0031362|anchored component of external side of plasma membrane; GO:0070062|extracellular exosome	GO:0003993|acid phosphatase activity; GO:0034417|bisphosphoglycerate 3-phosphatase activity; GO:0052745|inositol phosphate phosphatase activity; GO:0052826|inositol hexakisphosphate 2-phosphatase activity	NA	NA	CRK90522.1	CRK90522.1 CLUMANACG004196, isoform A [Clunio marinus]	sp|Q9VV72|MINP1NADROME	sp|Q9VV72|MINP1NADROME Multiple inositol polyphosphate phosphatase 1 OS=Drosophila melanogaster GN=Mipp1 PE=1 SV=2	NA
HA402-003279	4102	6.96441	3.15855	-1.13825	9.10747e-05	0.00367295	Down	GO:0002028|regulation of sodium ion transport	GO:0005886|plasma membrane; GO:0016021|integral component of membrane; GO:0042383|sarcolemma	GO:0005391|sodium:potassium-exchanging ATPase activity; GO:0005524|ATP binding; GO:0046872|metal ion binding	ko:K01539|ATP1A	ko04022|cGMP-PKG signaling pathway; ko04024|cAMP signaling pathway; ko04260|Cardiac muscle contraction; ko04261|Adrenergic signaling in cardiomyocytes; ko04911|Insulin secretion; ko04918|Thyroid hormone synthesis; ko04919|Thyroid hormone signaling pathway; ko04960|Aldosterone-regulated sodium reabsorption; ko04961|Endocrine and other factor-regulated calcium reabsorption; ko04964|Proximal tubule …	XPNA026685803.1	XPNA026685803.1 sodium/potassium-transporting ATPase subunit alpha-B-like [Diaphorina citri]	sp|P18907|AT1A1NAHORSE	sp|P18907|AT1A1NAHORSE Sodium/potassium-transporting ATPase subunit alpha-1 OS=Equus caballus GN=ATP1A1 PE=3 SV=1	COG0474
HA402-014881	920	312.511	115.859	-1.43147	1.49098e-06	0.000115374	Down	NA	NA	NA	NA	NA	KXJ15906.1	KXJ15906.1 CUB and peptidase domain-containing protein 1 [Exaiptasia pallida]	NA	NA	NA
HA402-014949	1503	18.9246	5.05263	-2.11095	0.000199737	0.00671994	Down	GO:0006633|fatty acid biosynthetic process	GO:0005737|cytoplasm	GO:0008825|cyclopropane-fatty-acyl-phospholipid synthase activity	NA	NA	ODM95657.1	ODM95657.1 Cyclopropane-fatty-acyl-phospholipid synthase [Orchesella cincta]	sp|P0A9H8|CFANAECOL6	sp|P0A9H8|CFANAECOL6 Cyclopropane-fatty-acyl-phospholipid synthase OS=Escherichia coli O6:H1 (strain CFT073 / ATCC 700928 / UPEC) GN=cfa PE=3 SV=2	NA
HA402-015048	816	8.91055	1.67755	-2.4022	4.06036e-06	0.000285632	Down	NA	NA	NA	NA	NA	XPNA001848092.1	XPNA001848092.1 conserved hypothetical protein [Culex quinquefasciatus]	NA	NA	NA
HA402-015243	1558	48.2315	22.7289	-1.08511	0.00155249	0.0319624	Down	NA	NA	NA	NA	NA	XPNA021944248.1	XPNA021944248.1 sodium-dependent glucose transporter 1-like [Folsomia candida]	NA	NA	NA
HA402-015519	735	5.71025	2.68189	-1.08746	0.00195306	0.0377826	Down	GO:0006979|response to oxidative stress; GO:0009650|UV protection; GO:0019430|removal of superoxide radicals	GO:0005615|extracellular space; GO:0005886|plasma membrane	GO:0004784|superoxide dismutase activity; GO:0046872|metal ion binding	ko:K04565|SOD1	ko04146|Peroxisome; ko04213|Longevity regulating pathway - multiple species; ko05014|Amyotrophic lateral sclerosis (ALS); ko05016|Huntington's disease; ko05020|Prion diseases	ETN65899.1	ETN65899.1 superoxide dismutase [Anopheles darlingi]	sp|Q7JR71|SODENADROME	sp|Q7JR71|SODENADROME Extracellular superoxide dismutase [Cu-Zn] OS=Drosophila melanogaster GN=Sod3 PE=1 SV=1	COG2032
HA402-015641	1783	12.5502	4.64426	-1.43224	0.000182573	0.00626158	Down	GO:0008152|metabolic process	GO:0005789|endoplasmic reticulum membrane; GO:0016021|integral component of membrane; GO:0031090|organelle membrane	GO:0015020|glucuronosyltransferase activity	ko:K00699|UGT	ko00040|Pentose and glucuronate interconversions; ko00053|Ascorbate and aldarate metabolism; ko00140|Steroid hormone biosynthesis; ko00830|Retinol metabolism; ko00860|Porphyrin and chlorophyll metabolism; ko00980|Metabolism of xenobiotics by cytochrome P450; ko00982|Drug metabolism - cytochrome P450; ko00983|Drug metabolism - other enzymes; ko01100|Metabolic pathways; ko01110|Biosynthesis of seco…	XPNA001660379.1	XPNA001660379.1 UDP-glucuronosyltransferase 2A3 [Aedes aegypti]	sp|P36512|UDB13NARABIT	sp|P36512|UDB13NARABIT UDP-glucuronosyltransferase 2B13 OS=Oryctolagus cuniculus GN=UGT2B13 PE=2 SV=1	COG1819
HA402-015712	1206	1.55646	0.402817	-1.92393	0.00211406	0.0402679	Down	NA	GO:0005576|extracellular region	NA	ko:K19919|CRISP	NA	XPNA001998901.1	XPNA001998901.1 uncharacterized protein DmojNAGI24221 [Drosophila mojavensis]	sp|P35778|VA3NASOLIN	sp|P35778|VA3NASOLIN Venom allergen 3 OS=Solenopsis invicta PE=1 SV=2	COG2340
HA402-015816	1378	232.114	86.8156	-1.4187	6.89642e-08	7.62363e-06	Down	NA	NA	NA	NA	NA	PRD23846.1	PRD23846.1 hypothetical protein NCL1NA45309 [Nephila clavipes]	NA	NA	NA
HA402-005674	1221	56.2083	13.1133	-2.09891	1.07397e-11	3.7991e-09	Down	GO:0006749|glutathione metabolic process; GO:0006979|response to oxidative stress; GO:0008152|metabolic process	GO:0005737|cytoplasm	GO:0004364|glutathione transferase activity; GO:0004602|glutathione peroxidase activity	ko:K04097|HPGDS	ko00480|Glutathione metabolism; ko00590|Arachidonic acid metabolism; ko00980|Metabolism of xenobiotics by cytochrome P450; ko00982|Drug metabolism - cytochrome P450; ko01100|Metabolic pathways; ko05204|Chemical carcinogenesis	XPNA002049497.1	XPNA002049497.1 uncharacterized protein DvirNAGJ20716, isoform A [Drosophila virilis]	sp|P41043|GSTS1NADROME	sp|P41043|GSTS1NADROME Glutathione S-transferase S1 OS=Drosophila melanogaster GN=GstS1 PE=1 SV=2	NA
HA402-015849	1903	56.1	3.31	-3.23334	1.94576e-13	8.9224e-11	Down	NA	NA	NA	NA	NA	XPNA021950145.1	XPNA021950145.1 ubiquitin-conjugating enzyme E2 6-like isoform X1 [Folsomia candida]	NA	NA	NA
HA402-015890	336	41.1179	13.642	-1.591	7.77326e-05	0.00325137	Down	NA	NA	NA	NA	NA	NA	NA	NA	NA	NA
HA402-005833	1977	47.4183	21.2857	-1.15519	0.000282799	0.00886413	Down	GO:0007586|digestion	GO:0005576|extracellular region; GO:0005737|cytoplasm	GO:0004252|serine-type endopeptidase activity	ko:K01312|PRSS1NA2NA3	ko04080|Neuroactive ligand-receptor interaction; ko04972|Pancreatic secretion; ko04974|Protein digestion and absorption; ko05164|Influenza A	XPNA015525007.1	XPNA015525007.1 PREDICTED: trypsin-1-like [Neodiprion lecontei]	sp|P35037|TRY3NAANOGA	sp|P35037|TRY3NAANOGA Trypsin-3 OS=Anopheles gambiae GN=TRYP3 PE=2 SV=5	COG5640
HA402-016104	1590	24.7791	12.317	-1.00789	0.00158415	0.0322588	Down	GO:0006857|oligopeptide transport; GO:0015031|protein transport; GO:0042938|dipeptide transport	GO:0005887|integral component of plasma membrane; GO:0016020|membrane; GO:0070062|extracellular exosome	GO:0015293|symporter activity; GO:0015334|high-affinity oligopeptide transmembrane transporter activity; GO:0071916|dipeptide transmembrane transporter activity	NA	NA	XPNA017117518.1	XPNA017117518.1 PREDICTED: peptide transporter family 1 isoform X1 [Drosophila elegans]	sp|Q63424|S15A2NARAT	sp|Q63424|S15A2NARAT Solute carrier family 15 member 2 OS=Rattus norvegicus GN=Slc15a2 PE=1 SV=1	COG3104
HA402-000007	606	131.649	331.638	1.33285	8.05906e-10	1.40534e-07	Up	NA	NA	NA	NA	NA	KFB46955.1	KFB46955.1 hypothetical protein ZHASNA00014969 [Anopheles sinensis]	NA	NA	NA
HA402-000089	1257	3.35867	13.8507	2.04075	4.02638e-06	0.00028486	Up	NA	NA	NA	NA	NA	NA	NA	NA	NA	COG0367
HA402-000098	1576	5.70215	15.1783	1.41085	0.000172366	0.00597776	Up	NA	GO:0016021|integral component of membrane	GO:0004499|N,N-dimethylaniline monooxygenase activity; GO:0050660|flavin adenine dinucleotide binding; GO:0050661|NADP binding	NA	NA	XPNA021946764.1	XPNA021946764.1 uncharacterized protein LOC110844784 [Folsomia candida]	sp|A2QK68|KTNDNAASPNC	sp|A2QK68|KTNDNAASPNC FAD-binding monooxygenase ktnD OS=Aspergillus niger (strain CBS 513.88 / FGSC A1513) GN=ktnD PE=3 SV=1	COG2072
HA402-000178	1774	2.52945	6.40073	1.33597	5.07273e-05	0.00225109	Up	NA	NA	NA	NA	NA	KFB37988.1	KFB37988.1 AGAP000247-PA-like protein [Anopheles sinensis]	NA	NA	NA
HA402-000182	1289	1.80324	3.83985	1.08623	0.001067	0.0242841	Up	GO:1902600|proton transmembrane transport	NA	GO:0042626|ATPase-coupled transmembrane transporter activity	ko:K02149|ATPeV1D,ATP6M	ko00190|Oxidative phosphorylation; ko01100|Metabolic pathways; ko04145|Phagosome; ko04150|mTOR signaling pathway; ko04721|Synaptic vesicle cycle; ko04966|Collecting duct acid secretion; ko05110|Vibrio cholerae infection; ko05120|Epithelial cell signaling in Helicobacter pylori infection; ko05323|Rheumatoid arthritis	AEE61684.1	AEE61684.1 unknown [Dendroctonus ponderosae]	sp|Q9U0S4|VATDNAMANSE	sp|Q9U0S4|VATDNAMANSE V-type proton ATPase subunit D OS=Manduca sexta PE=2 SV=1	NA
HA402-000201	324	10.1396	23.3808	1.20451	0.00140809	0.029801	Up	NA	NA	NA	NA	NA	NA	NA	NA	NA	NA
HA402-000234	1132	19.9962	48.9088	1.28994	1.11529e-06	8.93769e-05	Up	NA	NA	NA	NA	NA	CRK94913.1	CRK94913.1 CLUMANACG008405, isoform A [Clunio marinus]	NA	NA	NA
HA402-000260	429	71.3772	303.376	2.08742	6.67635e-07	5.58513e-05	Up	NA	NA	NA	NA	NA	AHG97583.1	AHG97583.1 Blo t 19 allergen, partial [Blomia tropicalis]	NA	NA	NA
HA402-000305	1857	15.4165	57.7974	1.90584	2.88168e-17	2.37854e-14	Up	GO:0009395|phospholipid catabolic process; GO:0019376|galactolipid catabolic process	GO:0005615|extracellular space	GO:0004620|phospholipase activity; GO:0004806|triglyceride lipase activity; GO:0005509|calcium ion binding; GO:0047372|acylglycerol lipase activity; GO:0047714|galactolipase activity; GO:0102549|1-18:1-2-16:0-monogalactosyldiacylglycerol lipase activity	NA	NA	XPNA021694874.1	XPNA021694874.1 pancreatic lipase-related protein 2 [Aedes aegypti]	sp|Q64424|LIPR2NAMYOCO	sp|Q64424|LIPR2NAMYOCO Pancreatic lipase-related protein 2 OS=Myocastor coypus GN=PNLIPRP2 PE=1 SV=1	NA
HA402-000337	1793	10.7136	22.5422	1.07248	0.00149989	0.0313128	Up	NA	NA	NA	NA	NA	ODM97666.1	ODM97666.1 putative MFS-type transporter YhjX [Orchesella cincta]	NA	NA	NA
HA402-000430	1046	46.0687	92.4929	1.0054	1.03338e-05	0.000621084	Up	NA	NA	NA	NA	NA	NA	NA	NA	NA	NA
HA402-000487	2907	14.5512	45.3283	1.6386	0.00143998	0.030269	Up	NA	GO:0005886|plasma membrane; GO:0016021|integral component of membrane	GO:0005524|ATP binding; GO:0015444|magnesium transmembrane transporter activity, phosphorylative mechanism; GO:0046872|metal ion binding	NA	NA	ODM91023.1	ODM91023.1 Magnesium-transporting ATPase, P-type 1 [Orchesella cincta]	sp|P0ABB9|ATMANAECO57	sp|P0ABB9|ATMANAECO57 Magnesium-transporting ATPase, P-type 1 OS=Escherichia coli O157:H7 GN=mgtA PE=3 SV=1	COG0474
HA402-000511	487	2.83964	7.78656	1.45206	0.00103601	0.0239307	Up	NA	NA	NA	NA	NA	NA	NA	NA	NA	NA
HA402-000596	2739	11.8729	26.4229	1.15344	3.9739e-06	0.000282763	Up	GO:0001746|Bolwig's organ morphogenesis; GO:0007156|homophilic cell adhesion via plasma membrane adhesion molecules; GO:0007413|axonal fasciculation; GO:0007528|neuromuscular junction development; GO:0007611|learning or memory; GO:0007612|learning; GO:0007614|short-term memory; GO:0008038|neuron recognition; GO:0008045|motor neuron axon guidance; GO:0008355|olfactory learning; GO:0008360|regulati…	GO:0005737|cytoplasm; GO:0005829|cytosol; GO:0005886|plasma membrane; GO:0016021|integral component of membrane; GO:0030424|axon; GO:0031225|anchored component of membrane; GO:0031594|neuromuscular junction; GO:0036062|presynaptic periactive zone; GO:0042734|presynaptic membrane; GO:0042995|cell projection; GO:0043005|neuron projection; GO:0045211|postsynaptic membrane; GO:0048786|presynaptic act…	NA	ko:K06491|NCAM,CD56	ko04514|Cell adhesion molecules (CAMs); ko05020|Prion diseases	CRL04468.1	CRL04468.1 CLUMANACG017550, isoform A [Clunio marinus]	sp|P34082|FAS2NADROME	sp|P34082|FAS2NADROME Fasciclin-2 OS=Drosophila melanogaster GN=Fas2 PE=1 SV=1	NA
HA402-000669	1782	37.9583	76.6426	1.01354	5.32454e-08	5.93902e-06	Up	GO:0035220|wing disc development	GO:0005789|endoplasmic reticulum membrane; GO:0031090|organelle membrane	GO:0004497|monooxygenase activity; GO:0005506|iron ion binding; GO:0016491|oxidoreductase activity; GO:0016705|oxidoreductase activity, acting on paired donors, with incorporation or reduction of molecular oxygen; GO:0020037|heme binding	ko:K15003|CYP9	NA	ETN64343.1	ETN64343.1 cytochrome P450 [Anopheles darlingi]	sp|Q9VG82|CP9F2NADROME	sp|Q9VG82|CP9F2NADROME Probable cytochrome P450 9f2 OS=Drosophila melanogaster GN=Cyp9f2 PE=2 SV=1	NA
HA402-000670	906	301.195	692.256	1.20058	0.00119839	0.0266377	Up	NA	NA	NA	NA	NA	XPNA019554264.1	XPNA019554264.1 PREDICTED: chitinase-3-like protein 1 [Aedes albopictus]	NA	NA	NA
HA402-000800	2025	3.57988	14.8047	2.04502	1.68401e-10	3.72317e-08	Up	NA	NA	NA	NA	NA	XPNA001660394.2	XPNA001660394.2 uncharacterized protein LOC5572449 isoform X1 [Aedes aegypti]	NA	NA	COG0666
HA402-001101	1215	25.692	69.1868	1.42883	1.3899e-09	2.23485e-07	Up	NA	NA	NA	NA	NA	ODN05481.1	ODN05481.1 L-sorbosone dehydrogenase [Orchesella cincta]	NA	NA	NA
HA402-001140	458	5.57459	11.5339	1.04761	0.00136372	0.029313	Up	NA	NA	NA	ko:K11585|CBX1,HP1B,SWI6	NA	NA	NA	NA	NA	NA
HA402-001241	1586	0.872286	2.38855	1.44284	0.000176279	0.00609639	Up	NA	NA	NA	NA	NA	XPNA012216013.1	XPNA012216013.1 PREDICTED: uncharacterized protein LOC105668302 isoform X1 [Linepithema humile]	NA	NA	NA
HA402-001272	995	2.92072	30.8082	3.39445	0.00248793	0.0450996	Up	GO:0001894|tissue homeostasis; GO:0003091|renal water homeostasis; GO:0005996|monosaccharide metabolic process; GO:0006061|sorbitol biosynthetic process; GO:0009414|response to water deprivation; GO:0010033|response to organic substance; GO:0018931|naphthalene metabolic process; GO:0031098|stress-activated protein kinase signaling cascade; GO:0035809|regulation of urine volume; GO:0042415|norepin…	GO:0005615|extracellular space; GO:0005654|nucleoplasm; GO:0005829|cytosol; GO:0032838|plasma membrane bounded cell projection cytoplasm; GO:0033010|paranodal junction; GO:0042629|mast cell granule; GO:0043220|Schmidt-Lanterman incisure; GO:0048471|perinuclear region of cytoplasm; GO:0070062|extracellular exosome; GO:0097454|Schwann cell microvillus	GO:0004032|alditol:NADP+ 1-oxidoreductase activity; GO:0043795|glyceraldehyde oxidoreductase activity	ko:K00011|AKR1B	ko00040|Pentose and glucuronate interconversions; ko00051|Fructose and mannose metabolism; ko00052|Galactose metabolism; ko00561|Glycerolipid metabolism; ko01100|Metabolic pathways	XPNA011205062.1	XPNA011205062.1 PREDICTED: aldose reductase [Bactrocera dorsalis]	sp|P07943|ALDRNARAT	sp|P07943|ALDRNARAT Aldose reductase OS=Rattus norvegicus GN=Akr1b1 PE=1 SV=3	COG0656
HA402-001275	720	323.728	1879.85	2.53773	3.10341e-22	4.80292e-19	Up	NA	NA	NA	NA	NA	XPNA026319972.1	XPNA026319972.1 uncharacterized protein LOC113230311 [Hyposmocoma kahamanoa]	NA	NA	NA
HA402-001278	348	4.17495	24.8319	2.56949	6.59213e-06	0.000429564	Up	NA	NA	NA	NA	NA	NA	NA	NA	NA	NA
HA402-001305	2124	1.40449	10.7508	2.92743	7.54365e-09	1.01176e-06	Up	NA	NA	NA	NA	NA	XPNA021702723.1	XPNA021702723.1 monocarboxylate transporter 8 [Aedes aegypti]	NA	NA	NA
HA402-001420	2429	0.488878	1.44848	1.5477	0.000134844	0.00496878	Up	NA	NA	NA	NA	NA	NA	NA	NA	NA	NA
HA402-001421	2626	6.34577	13.507	1.08863	2.65956e-05	0.001344	Up	GO:0006584|catecholamine metabolic process; GO:0007619|courtship behavior; GO:0008049|male courtship behavior; GO:0008344|adult locomotory behavior; GO:0009072|aromatic amino acid family metabolic process; GO:0009611|response to wounding; GO:0035220|wing disc development; GO:0040040|thermosensory behavior; GO:0042136|neurotransmitter biosynthetic process; GO:0042416|dopamine biosynthetic process;…	NA	GO:0004511|tyrosine 3-monooxygenase activity; GO:0005506|iron ion binding	ko:K00501|TH	ko00350|Tyrosine metabolism; ko00950|Isoquinoline alkaloid biosynthesis; ko01100|Metabolic pathways; ko04728|Dopaminergic synapse; ko04917|Prolactin signaling pathway; ko05012|Parkinson's disease; ko05030|Cocaine addiction; ko05031|Amphetamine addiction; ko05034|Alcoholism	XPNA019543230.1	XPNA019543230.1 PREDICTED: tyrosine 3-monooxygenase-like isoform X2 [Aedes albopictus]	sp|P18459|TY3HNADROME	sp|P18459|TY3HNADROME Tyrosine 3-monooxygenase OS=Drosophila melanogaster GN=ple PE=2 SV=2	COG3186
HA402-011562	1371	2.41021	6.19295	1.35782	6.92438e-05	0.00295623	Up	GO:0006979|response to oxidative stress; GO:0042744|hydrogen peroxide catabolic process	GO:0005777|peroxisome	GO:0004096|catalase activity; GO:0020037|heme binding; GO:0046872|metal ion binding	ko:K03781|katE,CAT,catB,srpA	ko00380|Tryptophan metabolism; ko00630|Glyoxylate and dicarboxylate metabolism; ko01110|Biosynthesis of secondary metabolites; ko01130|Biosynthesis of antibiotics; ko01200|Carbon metabolism; ko04011|MAPK signaling pathway - yeast; ko04016|MAPK signaling pathway - plant; ko04068|FoxO signaling pathway; ko04146|Peroxisome; ko04211|Longevity regulating pathway; ko04212|Longevity regulating pathway -…	OXA57609.1	OXA57609.1 Catalase [Folsomia candida]	sp|Q9PWF7|CATANARUGRU	sp|Q9PWF7|CATANARUGRU Catalase OS=Rugosa rugosa GN=cat PE=2 SV=3	COG0753
HA402-001443	543	66.9604	175.506	1.39001	9.28142e-10	1.55288e-07	Up	NA	NA	NA	NA	NA	NA	NA	NA	NA	NA
HA402-001518	1798	26.2695	92.3174	1.81282	2.14429e-05	0.00113942	Up	NA	NA	NA	NA	NA	OXA48311.1	OXA48311.1 Protein flp [Folsomia candida]	NA	NA	COG1680
HA402-001549	1860	31.95	1.6	-3.31748	1.10354e-05	0.000654137	Up	NA	NA	NA	NA	NA	XPNA017886517.1	XPNA017886517.1 uncharacterized protein LOC108628834 [Ceratina calcarata]	NA	NA	NA
HA402-003401	1698	212.516	662.311	1.63989	2.62098e-08	3.21291e-06	Up	GO:0005991|trehalose metabolic process; GO:0005993|trehalose catabolic process; GO:0097150|neuronal stem cell population maintenance	NA	GO:0004555|alpha,alpha-trehalase activity; GO:0015927|trehalase activity	ko:K01194|TREH,treA,treF	ko00500|Starch and sucrose metabolism; ko01100|Metabolic pathways	ALC40663.1	ALC40663.1 Treh [Drosophila busckii]	sp|Q9W2M2|TREANADROME	sp|Q9W2M2|TREANADROME Trehalase OS=Drosophila melanogaster GN=Treh PE=1 SV=1	COG1626
HA402-001695	1683	8.84087	21.1641	1.25841	1.5272e-06	0.000117443	Up	GO:0006108|malate metabolic process; GO:0007586|digestion; GO:0016042|lipid catabolic process	GO:0005576|extracellular region; GO:0005739|mitochondrion	GO:0004806|triglyceride lipase activity; GO:0016298|lipase activity; GO:0016615|malate dehydrogenase activity	ko:K01052|LIPA	ko00100|Steroid biosynthesis; ko04142|Lysosome	KFB37176.1	KFB37176.1 AGAP001652-PA-like protein [Anopheles sinensis]	sp|P04634|LIPGNARAT	sp|P04634|LIPGNARAT Gastric triacylglycerol lipase OS=Rattus norvegicus GN=Lipf PE=1 SV=1	COG0596
HA402-001944	1476	142.236	310.318	1.1254	1.29972e-06	0.000101592	Up	NA	NA	NA	NA	NA	XPNA014096121.1	XPNA014096121.1 PREDICTED: putative serine protease K12H4.7 [Bactrocera oleae]	NA	NA	NA
HA402-002091	833	30.6495	65.3738	1.0926	1.30467e-06	0.000101592	Up	NA	NA	NA	NA	NA	XPNA001866469.1	XPNA001866469.1 conserved hypothetical protein [Culex quinquefasciatus]	NA	NA	NA
HA402-002111	1847	1.31822	5.76764	2.12098	3.11649e-10	6.43087e-08	Up	NA	NA	NA	NA	NA	XPNA014289815.1	XPNA014289815.1 uncharacterized protein LOC106689384 isoform X2 [Halyomorpha halys]	NA	NA	NA
HA402-006219	923	6.28618	17.8844	1.50696	0.00107909	0.0244693	Up	GO:0005992|trehalose biosynthetic process; GO:0046686|response to cadmium ion	GO:0005634|nucleus; GO:0005730|nucleolus	GO:0004805|trehalose-phosphatase activity	ko:K01087|otsB	ko00500|Starch and sucrose metabolism; ko01100|Metabolic pathways	XPNA016964689.1	XPNA016964689.1 PREDICTED: trehalose-phosphate phosphatase isoform X1 [Drosophila biarmipes]	sp|Q5HZ05|TPPJNAARATH	sp|Q5HZ05|TPPJNAARATH Probable trehalose-phosphate phosphatase J OS=Arabidopsis thaliana GN=TPPJ PE=1 SV=1	COG1877
HA402-002177	2183	1.44994	8.79465	2.59236	8.19168e-23	1.44887e-19	Up	NA	NA	NA	NA	NA	XPNA002067370.2	XPNA002067370.2 uncharacterized protein LOC6644823 isoform X2 [Drosophila willistoni]	NA	NA	NA
HA402-002204	1888	0	0.867319	6.45503	4.19924e-07	3.74034e-05	Up	NA	NA	NA	NA	NA	XPNA002067370.2	XPNA002067370.2 uncharacterized protein LOC6644823 isoform X2 [Drosophila willistoni]	NA	NA	NA
HA402-002211	1913	5.58076	38.7538	2.79359	6.28907e-25	1.5573e-21	Up	NA	NA	NA	NA	NA	XPNA001851110.1	XPNA001851110.1 conserved hypothetical protein [Culex quinquefasciatus]	NA	NA	NA
HA402-002288	507	38.0601	323.811	3.08847	7.26349e-16	4.73312e-13	Up	GO:0006094|gluconeogenesis	GO:0005739|mitochondrion	GO:0004613|phosphoenolpyruvate carboxykinase (GTP) activity; GO:0005525|GTP binding; GO:0046872|metal ion binding	ko:K01596|E4.1.1.32,pckA,PCK	ko00010|Glycolysis / Gluconeogenesis; ko00020|Citrate cycle (TCA cycle); ko00620|Pyruvate metabolism; ko01100|Metabolic pathways; ko01110|Biosynthesis of secondary metabolites; ko01120|Microbial metabolism in diverse environments; ko01130|Biosynthesis of antibiotics; ko03320|PPAR signaling pathway; ko04068|FoxO signaling pathway; ko04151|PI3K-Akt signaling pathway; ko04152|AMPK signaling pathway;…	AFS17315.1	AFS17315.1 phosphoenolpyruvate carboxykinase [Belgica antarctica]	sp|P20007|PCKGNADROME	sp|P20007|PCKGNADROME Phosphoenolpyruvate carboxykinase [GTP] OS=Drosophila melanogaster GN=Pepck PE=2 SV=2	NA
HA402-002301	1221	31.314	260.989	3.05871	2.48304e-17	2.19589e-14	Up	GO:0006094|gluconeogenesis	GO:0005739|mitochondrion	GO:0004613|phosphoenolpyruvate carboxykinase (GTP) activity; GO:0005525|GTP binding; GO:0046872|metal ion binding	ko:K01596|E4.1.1.32,pckA,PCK	ko00010|Glycolysis / Gluconeogenesis; ko00020|Citrate cycle (TCA cycle); ko00620|Pyruvate metabolism; ko01100|Metabolic pathways; ko01110|Biosynthesis of secondary metabolites; ko01120|Microbial metabolism in diverse environments; ko01130|Biosynthesis of antibiotics; ko03320|PPAR signaling pathway; ko04068|FoxO signaling pathway; ko04151|PI3K-Akt signaling pathway; ko04152|AMPK signaling pathway;…	EAT48994.1	EAT48994.1 AAEL000080-PA [Aedes aegypti]	sp|P20007|PCKGNADROME	sp|P20007|PCKGNADROME Phosphoenolpyruvate carboxykinase [GTP] OS=Drosophila melanogaster GN=Pepck PE=2 SV=2	COG1274
HA402-002408	1043	0.956872	2.83417	1.55661	0.000487854	0.013275	Up	NA	NA	NA	NA	NA	NA	NA	NA	NA	NA
HA402-002424	198	11.7693	36.2108	1.62056	2.92375e-05	0.00144796	Up	NA	NA	NA	NA	NA	NA	NA	NA	NA	NA
HA402-013707	2066	13.743	33.2157	1.27256	7.59985e-09	1.01176e-06	Up	GO:0005992|trehalose biosynthetic process	NA	GO:0003825|alpha,alpha-trehalose-phosphate synthase (UDP-forming) activity; GO:0004805|trehalose-phosphatase activity; GO:0046872|metal ion binding	ko:K16055|TPS	ko00500|Starch and sucrose metabolism; ko01100|Metabolic pathways	ETN66003.1	ETN66003.1 trehalose-6-phosphate synthase [Anopheles darlingi]	sp|G4RK44|TPSPNATHETK	sp|G4RK44|TPSPNATHETK Bifunctional trehalose-6-phosphate synthase/phosphatase OS=Thermoproteus tenax (strain ATCC 35583 / DSM 2078 / JCM 9277 / NBRC 100435 / Kra 1) GN=tpsp PE=1 SV=1	NA
HA402-002575	1532	6.09236	17.1819	1.49429	1.5681e-08	2.06539e-06	Up	NA	GO:0005886|plasma membrane; GO:0016021|integral component of membrane	GO:0022857|transmembrane transporter activity	NA	NA	XPNA019554165.1	XPNA019554165.1 PREDICTED: facilitated trehalose transporter Tret1 [Aedes albopictus]	sp|B4HNS1|TRE12NADROSE	sp|B4HNS1|TRE12NADROSE Facilitated trehalose transporter Tret1-2 homolog OS=Drosophila sechellia GN=Tret1-2 PE=3 SV=1	COG0477
HA402-002639	1709	520.58	39.53	-3.37598	2.18038e-07	2.06071e-05	Up	GO:0006486|protein glycosylation; GO:0006491|N-glycan processing; GO:0008340|determination of adult lifespan; GO:0035010|encapsulation of foreign target; GO:0072347|response to anesthetic	GO:0000139|Golgi membrane; GO:0005783|endoplasmic reticulum; GO:0012505|endomembrane system; GO:0016021|integral component of membrane	GO:0004571|mannosyl-oligosaccharide 1,2-alpha-mannosidase activity; GO:0005509|calcium ion binding	ko:K01230|MAN1	ko00510|N-Glycan biosynthesis; ko00513|Various types of N-glycan biosynthesis; ko01100|Metabolic pathways; ko04141|Protein processing in endoplasmic reticulum	XPNA017852481.1	XPNA017852481.1 PREDICTED: mannosyl-oligosaccharide alpha-1,2-mannosidase IA isoform X2 [Drosophila busckii]	sp|P53624|MA1A1NADROME	sp|P53624|MA1A1NADROME Mannosyl-oligosaccharide alpha-1,2-mannosidase IA OS=Drosophila melanogaster GN=alpha-Man-Ia PE=2 SV=2	NA
HA402-000669	1782	2.64596	6.94905	1.38966	0.00252856	0.0456194	Up	GO:0035220|wing disc development	GO:0005789|endoplasmic reticulum membrane; GO:0031090|organelle membrane	GO:0004497|monooxygenase activity; GO:0005506|iron ion binding; GO:0016491|oxidoreductase activity; GO:0016705|oxidoreductase activity, acting on paired donors, with incorporation or reduction of molecular oxygen; GO:0020037|heme binding	ko:K15003|CYP9	NA	ETN64343.1	ETN64343.1 cytochrome P450 [Anopheles darlingi]	sp|Q9VG82|CP9F2NADROME	sp|Q9VG82|CP9F2NADROME Probable cytochrome P450 9f2 OS=Drosophila melanogaster GN=Cyp9f2 PE=2 SV=1	NA
HA402-002733	412	663.412	3141.76	2.24358	7.49025e-26	2.31842e-22	Up	NA	NA	NA	NA	NA	NA	NA	NA	NA	NA
HA402-002761	1260	2.65858	15.9499	2.58031	3.68511e-15	2.17263e-12	Up	GO:0010634|positive regulation of epithelial cell migration; GO:0010718|positive regulation of epithelial to mesenchymal transition; GO:0070374|positive regulation of ERK1 and ERK2 cascade	GO:0000139|Golgi membrane; GO:0070062|extracellular exosome	GO:0042803|protein homodimerization activity	NA	NA	XPNA011191507.1	XPNA011191507.1 PREDICTED: uncharacterized protein LOC105217940 [Zeugodacus cucurbitae]	sp|Q9H4G4|GAPR1NAHUMAN	sp|Q9H4G4|GAPR1NAHUMAN Golgi-associated plant pathogenesis-related protein 1 OS=Homo sapiens GN=GLIPR2 PE=1 SV=3	COG2340
HA402-014587	2172	3.39047	7.89405	1.21686	0.000287423	0.00898633	Up	GO:0002376|immune system process; GO:0007275|multicellular organism development; GO:0009611|response to wounding; GO:0035009|negative regulation of melanization defense response; GO:0042438|melanin biosynthetic process; GO:0045861|negative regulation of proteolysis	GO:0005615|extracellular space	GO:0004867|serine-type endopeptidase inhibitor activity	NA	NA	CRK93960.1	CRK93960.1 CLUMANACG007486, isoform A [Clunio marinus]	sp|Q9VLU4|SP28DNADROME	sp|Q9VLU4|SP28DNADROME Serine protease inhibitor 28Dc OS=Drosophila melanogaster GN=Spn28Dc PE=2 SV=2	COG4826
HA402-002788	734	3.48359	9.20423	1.39916	1.94352e-05	0.00105538	Up	NA	NA	NA	NA	NA	NA	NA	NA	NA	NA
HA402-002892	2957	8.89441	22.1048	1.31242	2.03654e-11	6.3036e-09	Up	GO:0001676|long-chain fatty acid metabolic process; GO:0006006|glucose metabolic process; GO:0006635|fatty acid beta-oxidation; GO:0006641|triglyceride metabolic process; GO:0006810|transport; GO:0009437|carnitine metabolic process; GO:0014070|response to organic cyclic compound; GO:0030855|epithelial cell differentiation; GO:0031998|regulation of fatty acid beta-oxidation; GO:0032000|positive re…	GO:0005739|mitochondrion; GO:0005741|mitochondrial outer membrane; GO:0005743|mitochondrial inner membrane; GO:0016020|membrane; GO:0016021|integral component of membrane; GO:0031307|integral component of mitochondrial outer membrane; GO:0043231|intracellular membrane-bounded organelle	GO:0004095|carnitine O-palmitoyltransferase activity; GO:0042802|identical protein binding; GO:1990698|palmitoleoyltransferase activity	ko:K08765|CPT1A	ko00071|Fatty acid degradation; ko01212|Fatty acid metabolism; ko03320|PPAR signaling pathway; ko04152|AMPK signaling pathway; ko04920|Adipocytokine signaling pathway; ko04922|Glucagon signaling pathway; ko04931|Insulin resistance	CRK91084.1	CRK91084.1 CLUMANACG004772, isoform A [Clunio marinus]	sp|P32198|CPT1ANARAT	sp|P32198|CPT1ANARAT Carnitine O-palmitoyltransferase 1, liver isoform OS=Rattus norvegicus GN=Cpt1a PE=1 SV=2	NA
HA402-002901	1364	1.97245	9.44221	2.25337	6.84418e-11	1.75274e-08	Up	NA	NA	NA	NA	NA	KFB50422.1	KFB50422.1 AGAP005759-PA-like protein [Anopheles sinensis]	NA	NA	NA
HA402-003167	888	115.132	374.308	1.70085	4.66411e-10	8.74945e-08	Up	NA	NA	NA	NA	NA	XPNA023160539.1	XPNA023160539.1 uncharacterized protein LOC111592520 isoform X1 [Drosophila hydei]	NA	NA	NA
HA402-012831	938	30.4178	89.3138	1.55365	2.79235e-08	3.38942e-06	Up	GO:0006954|inflammatory response; GO:0006979|response to oxidative stress; GO:0016480|negative regulation of transcription by RNA polymerase III; GO:0032967|positive regulation of collagen biosynthetic process; GO:0034599|cellular response to oxidative stress; GO:0034614|cellular response to reactive oxygen species; GO:0042744|hydrogen peroxide catabolic process; GO:0043066|negative regulation of…	GO:0005615|extracellular space; GO:0005634|nucleus; GO:0005737|cytoplasm; GO:0005739|mitochondrion; GO:0005759|mitochondrial matrix; GO:0005777|peroxisome; GO:0005782|peroxisomal matrix; GO:0005829|cytosol; GO:0031410|cytoplasmic vesicle; GO:0043231|intracellular membrane-bounded organelle; GO:0048471|perinuclear region of cytoplasm; GO:0070062|extracellular exosome	GO:0001016|RNA polymerase III regulatory region DNA binding; GO:0004601|peroxidase activity; GO:0005102|signaling receptor binding; GO:0008379|thioredoxin peroxidase activity; GO:0016209|antioxidant activity; GO:0043027|cysteine-type endopeptidase inhibitor activity involved in apoptotic process; GO:0046983|protein dimerization activity; GO:0051920|peroxiredoxin activity; GO:0072541|peroxynitrite…	ko:K11187|PRDX5	ko04146|Peroxisome	XPNA001658149.1	XPNA001658149.1 peroxiredoxin-5, mitochondrial [Aedes aegypti]	sp|P30044|PRDX5NAHUMAN	sp|P30044|PRDX5NAHUMAN Peroxiredoxin-5, mitochondrial OS=Homo sapiens GN=PRDX5 PE=1 SV=4	COG0678
HA402-003245	995	0.805543	2.95336	1.8614	0.000108285	0.00411249	Up	NA	NA	NA	NA	NA	NA	NA	NA	NA	NA
HA402-003311	822	53.5924	107.994	1.01072	0.000105327	0.00402484	Up	NA	NA	NA	NA	NA	XPNA021960801.1	XPNA021960801.1 parvalbumin alpha-like [Folsomia candida]	NA	NA	NA
HA402-003340	730	0.26325	1.90033	2.80553	8.22358e-05	0.00338943	Up	NA	NA	NA	NA	NA	NA	NA	NA	NA	NA
HA402-003660	3355	59.65	3.53	-3.40574	4.91538e-14	2.43429e-11	Up	GO:0001662|behavioral fear response; GO:0006810|transport; GO:0006874|cellular calcium ion homeostasis; GO:0006886|intracellular protein transport; GO:0007215|glutamate receptor signaling pathway; GO:0007268|chemical synaptic transmission; GO:0019228|neuronal action potential; GO:0035249|synaptic transmission, glutamatergic; GO:0043113|receptor clustering; GO:0043524|negative regulation of neuron…	GO:0005886|plasma membrane; GO:0005887|integral component of plasma membrane; GO:0014069|postsynaptic density; GO:0030054|cell junction; GO:0032839|dendrite cytoplasm; GO:0032983|kainate selective glutamate receptor complex; GO:0042734|presynaptic membrane; GO:0043195|terminal bouton; GO:0043204|perikaryon; GO:0045211|postsynaptic membrane	GO:0005234|extracellularly glutamate-gated ion channel activity; GO:0015276|ligand-gated ion channel activity; GO:0015277|kainate selective glutamate receptor activity; GO:0030165|PDZ domain binding; GO:0031624|ubiquitin conjugating enzyme binding; GO:0031625|ubiquitin protein ligase binding; GO:0042803|protein homodimerization activity	ko:K05313|GRIN	NA	XPNA019526260.1	XPNA019526260.1 PREDICTED: LOW QUALITY PROTEIN: glutamate receptor ionotropic, kainate 2-like [Aedes albopictus]	sp|Q13002|GRIK2NAHUMAN	sp|Q13002|GRIK2NAHUMAN Glutamate receptor ionotropic, kainate 2 OS=Homo sapiens GN=GRIK2 PE=1 SV=1	NA
HA402-003824	659	78.07	2.93	-3.40952	0.000746435	0.01843	Up	NA	NA	NA	NA	NA	XPNA021200879.1	XPNA021200879.1 zonadhesin-like isoform X1 [Helicoverpa armigera]	NA	NA	NA
HA402-003863	529	26.86	0.64	-3.41789	0.000260245	0.00841278	Up	GO:0006810|transport; GO:0006869|lipid transport; GO:0051384|response to glucocorticoid	GO:0005615|extracellular space; GO:0005886|plasma membrane; GO:0016021|integral component of membrane; GO:0043231|intracellular membrane-bounded organelle; GO:0097208|alveolar lamellar body; GO:0097233|alveolar lamellar body membrane	GO:0005524|ATP binding; GO:0042626|ATPase-coupled transmembrane transporter activity	ko:K05643|ABCA3	ko02010|ABC transporters	CRK89801.1	CRK89801.1 CLUMANACG003438, isoform A [Clunio marinus]	sp|Q8R420|ABCA3NAMOUSE	sp|Q8R420|ABCA3NAMOUSE ATP-binding cassette sub-family A member 3 OS=Mus musculus GN=Abca3 PE=1 SV=3	COG1131
HA402-003884	1714	5.42382	12.1387	1.16076	4.82569e-06	0.000328279	Up	NA	NA	NA	ko:K11426|SMYD	NA	XPNA023293977.1	XPNA023293977.1 histone-lysine N-methyltransferase SMYD3 isoform X1 [Lucilia cuprina]	NA	NA	COG2940
HA402-003895	1962	24.3148	49.1503	1.01507	6.05216e-06	0.000402859	Up	GO:0006810|transport; GO:0006869|lipid transport; GO:0042493|response to drug; GO:0044267|cellular protein metabolic process; GO:0051384|response to glucocorticoid; GO:0055085|transmembrane transport	GO:0005615|extracellular space; GO:0005886|plasma membrane; GO:0016020|membrane; GO:0016021|integral component of membrane; GO:0043231|intracellular membrane-bounded organelle; GO:0097208|alveolar lamellar body; GO:0097232|lamellar body membrane; GO:0097233|alveolar lamellar body membrane	GO:0005215|transporter activity; GO:0005319|lipid transporter activity; GO:0005524|ATP binding; GO:0042626|ATPase-coupled transmembrane transporter activity	ko:K05643|ABCA3	ko02010|ABC transporters	CRK89801.1	CRK89801.1 CLUMANACG003438, isoform A [Clunio marinus]	sp|Q99758|ABCA3NAHUMAN	sp|Q99758|ABCA3NAHUMAN ATP-binding cassette sub-family A member 3 OS=Homo sapiens GN=ABCA3 PE=1 SV=2	COG1131
HA402-003924	2457	30.7383	62.7024	1.02824	4.57407e-06	0.00031462	Up	GO:0006810|transport; GO:0006869|lipid transport; GO:0051384|response to glucocorticoid	GO:0005615|extracellular space; GO:0005886|plasma membrane; GO:0016021|integral component of membrane; GO:0043231|intracellular membrane-bounded organelle; GO:0097208|alveolar lamellar body; GO:0097233|alveolar lamellar body membrane	GO:0005524|ATP binding; GO:0042626|ATPase-coupled transmembrane transporter activity	ko:K05643|ABCA3	ko02010|ABC transporters	CRK89801.1	CRK89801.1 CLUMANACG003438, isoform A [Clunio marinus]	sp|Q8R420|ABCA3NAMOUSE	sp|Q8R420|ABCA3NAMOUSE ATP-binding cassette sub-family A member 3 OS=Mus musculus GN=Abca3 PE=1 SV=3	COG1131
HA402-004038	856	0.328903	4.765	3.81656	2.22426e-09	3.39983e-07	Up	NA	NA	NA	NA	NA	NA	NA	NA	NA	NA
HA402-004159	2417	3.83157	7.67709	1.00074	1.32317e-05	0.000758431	Up	GO:0006637|acyl-CoA metabolic process	GO:0005739|mitochondrion; GO:0005759|mitochondrial matrix	GO:0003986|acetyl-CoA hydrolase activity; GO:0047617|acyl-CoA hydrolase activity; GO:0052689|carboxylic ester hydrolase activity	ko:K17361|ACOT9	NA	KFB36349.1	KFB36349.1 AGAP003848-PA-like protein [Anopheles sinensis]	sp|Q9Y305|ACOT9NAHUMAN	sp|Q9Y305|ACOT9NAHUMAN Acyl-coenzyme A thioesterase 9, mitochondrial OS=Homo sapiens GN=ACOT9 PE=1 SV=2	NA
HA402-001366	1846	6.14834	42.6966	2.30848	9.05215e-21	1.01886e-17	Up	GO:0003007|heart morphogenesis; GO:0007568|aging; GO:0008340|determination of adult lifespan; GO:0034976|response to endoplasmic reticulum stress; GO:0035206|regulation of hemocyte proliferation; GO:0036335|intestinal stem cell homeostasis; GO:0038001|paracrine signaling; GO:0042542|response to hydrogen peroxide; GO:0042744|hydrogen peroxide catabolic process; GO:0045471|response to ethanol; GO:0…	GO:0005739|mitochondrion; GO:0005777|peroxisome	GO:0004096|catalase activity; GO:0016209|antioxidant activity; GO:0020037|heme binding; GO:0046872|metal ion binding	ko:K03781|katE,CAT,catB,srpA	ko00380|Tryptophan metabolism; ko00630|Glyoxylate and dicarboxylate metabolism; ko01110|Biosynthesis of secondary metabolites; ko01130|Biosynthesis of antibiotics; ko01200|Carbon metabolism; ko04011|MAPK signaling pathway - yeast; ko04016|MAPK signaling pathway - plant; ko04068|FoxO signaling pathway; ko04146|Peroxisome; ko04211|Longevity regulating pathway; ko04212|Longevity regulating pathway -…	XPNA005180638.1	XPNA005180638.1 PREDICTED: catalase [Musca domestica]	sp|P17336|CATANADROME	sp|P17336|CATANADROME Catalase OS=Drosophila melanogaster GN=Cat PE=1 SV=2	NA
HA402-004354	1243	27.7371	105.536	1.92746	1.73291e-07	1.70279e-05	Up	NA	NA	NA	NA	NA	NA	NA	NA	NA	NA
HA402-004409	1557	4.48755	8.98837	1.00052	0.000512402	0.0137804	Up	NA	NA	NA	NA	NA	XPNA001656118.2	XPNA001656118.2 mediator of DNA damage checkpoint protein 1 isoform X1 [Aedes aegypti]	NA	NA	NA
HA402-000596	2739	10.011	20.1745	1.01023	0.000361435	0.0106293	Up	GO:0001746|Bolwig's organ morphogenesis; GO:0007156|homophilic cell adhesion via plasma membrane adhesion molecules; GO:0007413|axonal fasciculation; GO:0007528|neuromuscular junction development; GO:0007611|learning or memory; GO:0007612|learning; GO:0007614|short-term memory; GO:0008038|neuron recognition; GO:0008045|motor neuron axon guidance; GO:0008355|olfactory learning; GO:0008360|regulati…	GO:0005737|cytoplasm; GO:0005829|cytosol; GO:0005886|plasma membrane; GO:0016021|integral component of membrane; GO:0030424|axon; GO:0031225|anchored component of membrane; GO:0031594|neuromuscular junction; GO:0036062|presynaptic periactive zone; GO:0042734|presynaptic membrane; GO:0042995|cell projection; GO:0043005|neuron projection; GO:0045211|postsynaptic membrane; GO:0048786|presynaptic act…	NA	ko:K06491|NCAM,CD56	ko04514|Cell adhesion molecules (CAMs); ko05020|Prion diseases	CRL04468.1	CRL04468.1 CLUMANACG017550, isoform A [Clunio marinus]	sp|P34082|FAS2NADROME	sp|P34082|FAS2NADROME Fasciclin-2 OS=Drosophila melanogaster GN=Fas2 PE=1 SV=1	NA
HA402-004675	2220	39.9101	85.9437	1.10644	1.73713e-09	2.75735e-07	Up	GO:0006631|fatty acid metabolic process	GO:0005743|mitochondrial inner membrane	GO:0003995|acyl-CoA dehydrogenase activity; GO:0050660|flavin adenine dinucleotide binding	ko:K09479|ACADVL	ko00071|Fatty acid degradation; ko01100|Metabolic pathways; ko01212|Fatty acid metabolism	XPNA019528368.1	XPNA019528368.1 PREDICTED: very long-chain specific acyl-CoA dehydrogenase, mitochondrial-like [Aedes albopictus]	sp|Q8HXY7|ACADVNAMACFA	sp|Q8HXY7|ACADVNAMACFA Very long-chain specific acyl-CoA dehydrogenase, mitochondrial OS=Macaca fascicularis GN=ACADVL PE=2 SV=1	COG1960
HA402-004695	666	7.27435	17.8266	1.29197	8.95719e-06	0.000557281	Up	NA	NA	GO:0004364|glutathione transferase activity	ko:K00799|GST,gst	ko00480|Glutathione metabolism; ko00980|Metabolism of xenobiotics by cytochrome P450; ko00982|Drug metabolism - cytochrome P450; ko01524|Platinum drug resistance; ko05204|Chemical carcinogenesis; ko05418|Fluid shear stress and atherosclerosis	XPNA001959206.1	XPNA001959206.1 uncharacterized protein DanaNAGF12173 [Drosophila ananassae]	sp|P46430|GSTT1NAMANSE	sp|P46430|GSTT1NAMANSE Glutathione S-transferase 1 OS=Manduca sexta GN=GST1 PE=2 SV=1	COG0625
HA402-004729	1771	86.8309	305.542	1.81497	1.56444e-07	1.56204e-05	Up	NA	GO:0005789|endoplasmic reticulum membrane; GO:0031090|organelle membrane	GO:0004497|monooxygenase activity; GO:0005506|iron ion binding; GO:0016705|oxidoreductase activity, acting on paired donors, with incorporation or reduction of molecular oxygen; GO:0020037|heme binding	ko:K14999|CYP6	NA	CRL03688.1	CRL03688.1 CLUMANACG016217, isoform A [Clunio marinus]	sp|Q964Q7|CP6D3NAMUSDO	sp|Q964Q7|CP6D3NAMUSDO Cytochrome P450 6d3 OS=Musca domestica GN=CYP6D3 PE=2 SV=1	NA
HA402-004731	2244	9.03785	19.9538	1.14174	4.93857e-05	0.00219944	Up	GO:0007155|cell adhesion	GO:0005634|nucleus; GO:0005829|cytosol; GO:0005925|focal adhesion	GO:0046872|metal ion binding	ko:K16676|LPP	ko04391|Hippo signaling pathway - fly	XPNA001652822.2	XPNA001652822.2 lipoma-preferred partner homolog [Aedes aegypti]	sp|Q5F464|LPPNACHICK	sp|Q5F464|LPPNACHICK Lipoma-preferred partner homolog OS=Gallus gallus GN=LPP PE=2 SV=1	NA
HA402-004794	1680	645.946	2171.96	1.7495	9.77828e-08	1.06197e-05	Up	NA	NA	NA	NA	NA	XPNA001662504.2	XPNA001662504.2 putative serine protease F56F10.1 isoform X1 [Aedes aegypti]	NA	NA	NA
HA402-004873	1425	14.5477	45.6811	1.65013	5.82223e-10	1.04471e-07	Up	NA	NA	NA	NA	NA	XPNA016843005.1	XPNA016843005.1 PREDICTED: crustapain-like [Nasonia vitripennis]	NA	NA	NA
HA402-004987	512	0.881011	4.77109	2.42383	0.000149947	0.00541251	Up	NA	NA	NA	NA	NA	NA	NA	NA	NA	NA
HA402-005011	1015	117.643	483.903	2.04021	7.46875e-12	2.71972e-09	Up	NA	NA	NA	NA	NA	XPNA019933328.1	XPNA019933328.1 PREDICTED: apolipoprotein D-like [Aedes albopictus]	NA	NA	NA
HA402-008470	795	28.7838	187.947	2.65566	5.421e-10	9.87021e-08	Up	NA	GO:0005789|endoplasmic reticulum membrane; GO:0031090|organelle membrane	GO:0004497|monooxygenase activity; GO:0005506|iron ion binding; GO:0016491|oxidoreductase activity; GO:0016705|oxidoreductase activity, acting on paired donors, with incorporation or reduction of molecular oxygen; GO:0020037|heme binding	ko:K14999|CYP6	NA	EAT33064.1	EAT33064.1 AAEL014684-PA [Aedes aegypti]	sp|Q9VFP1|CP6D5NADROME	sp|Q9VFP1|CP6D5NADROME Probable cytochrome P450 6d5 OS=Drosophila melanogaster GN=Cyp6d5 PE=2 SV=1	COG2124
HA402-005123	1101	120.506	316.098	1.39119	0.000258836	0.00838912	Up	NA	NA	NA	NA	NA	XPNA014469966.1	XPNA014469966.1 PREDICTED: uncharacterized protein LOC106741977 [Dinoponera quadriceps]	NA	NA	NA
HA402-005148	2092	0.485039	1.7845	1.85797	0.00199657	0.0385641	Up	GO:0005975|carbohydrate metabolic process; GO:0043568|positive regulation of insulin-like growth factor receptor signaling pathway; GO:0048741|skeletal muscle fiber development; GO:0051897|positive regulation of protein kinase B signaling	GO:0005789|endoplasmic reticulum membrane; GO:0016021|integral component of membrane; GO:0031965|nuclear membrane	GO:0004553|hydrolase activity, hydrolyzing O-glycosyl compounds	NA	NA	XPNA019556364.1	XPNA019556364.1 PREDICTED: uncharacterized family 31 glucosidase KIAA1161-like [Aedes albopictus]	sp|Q69ZQ1|MYORGNAMOUSE	sp|Q69ZQ1|MYORGNAMOUSE Myogenesis-regulating glycosidase OS=Mus musculus GN=Myorg PE=1 SV=2	COG1501
HA402-005234	1016	34.5085	80.883	1.22865	6.43229e-10	1.13769e-07	Up	NA	NA	NA	ko:K04402|GADD45	ko04010|MAPK signaling pathway; ko04068|FoxO signaling pathway; ko04110|Cell cycle; ko04115|p53 signaling pathway; ko04210|Apoptosis	XPNA002063192.1	XPNA002063192.1 growth arrest and DNA damage-inducible protein GADD45 alpha [Drosophila willistoni]	NA	NA	NA
HA402-005249	1122	7.6389	21.5473	1.49485	1.3596e-11	4.54953e-09	Up	GO:0000185|activation of MAPKKK activity; GO:0006915|apoptotic process; GO:0006950|response to stress; GO:0007275|multicellular organism development; GO:0030154|cell differentiation; GO:0043065|positive regulation of apoptotic process; GO:0046330|positive regulation of JNK cascade; GO:0051726|regulation of cell cycle; GO:1900745|positive regulation of p38MAPK cascade	GO:0005634|nucleus; GO:0005737|cytoplasm	NA	ko:K04402|GADD45	ko04010|MAPK signaling pathway; ko04068|FoxO signaling pathway; ko04110|Cell cycle; ko04115|p53 signaling pathway; ko04210|Apoptosis	XPNA011214095.1	XPNA011214095.1 PREDICTED: growth arrest and DNA damage-inducible protein GADD45 alpha [Bactrocera dorsalis]	sp|Q2KIX1|GA45GNABOVIN	sp|Q2KIX1|GA45GNABOVIN Growth arrest and DNA damage-inducible protein GADD45 gamma OS=Bos taurus GN=GADD45G PE=2 SV=1	NA
HA402-005316	3966	142.31	5.72	-3.85083	1.11231e-05	0.000654137	Up	NA	NA	NA	NA	NA	NA	NA	NA	NA	NA
HA402-005325	610	7.01198	15.0223	1.09812	0.000257619	0.0083734	Up	NA	NA	NA	NA	NA	XPNA021963486.1	XPNA021963486.1 uncharacterized protein LOC110858908 [Folsomia candida]	NA	NA	NA
HA402-005347	572	7.58423	20.0549	1.4017	0.00020489	0.00687463	Up	NA	NA	NA	NA	NA	NA	NA	NA	NA	NA
HA402-005539	2084	8.53768	20.515	1.26378	8.0903e-07	6.67774e-05	Up	GO:0006915|apoptotic process	GO:0005887|integral component of plasma membrane; GO:0016021|integral component of membrane	GO:0008514|organic anion transmembrane transporter activity	NA	NA	XPNA022915749.1	XPNA022915749.1 organic cation transporter protein-like [Onthophagus taurus]	sp|Q9VCA2|ORCTNADROME	sp|Q9VCA2|ORCTNADROME Organic cation transporter protein OS=Drosophila melanogaster GN=Orct PE=1 SV=1	NA
HA402-011864	1544	7.25766	44.2073	2.60505	6.81486e-06	0.000441752	Up	GO:0006718|juvenile hormone biosynthetic process	NA	GO:0005506|iron ion binding; GO:0016709|oxidoreductase activity, acting on paired donors, with incorporation or reduction of molecular oxygen, NAD(P)H as one donor, and incorporation of one atom of oxygen; GO:0020037|heme binding	ko:K14937|CYP15A1NAC1	ko00981|Insect hormone biosynthesis	XPNA019528610.1	XPNA019528610.1 PREDICTED: methyl farnesoate epoxidase-like [Aedes albopictus]	sp|Q6R7M4|C15A1NADIPPU	sp|Q6R7M4|C15A1NADIPPU Methyl farnesoate epoxidase OS=Diploptera punctata GN=CYP15A1 PE=1 SV=1	COG2124
HA402-005717	656	25.384	52.3606	1.04427	0.000102935	0.00397021	Up	NA	NA	NA	ko:K19363|LITAF	ko04142|Lysosome	XPNA023722236.1	XPNA023722236.1 lipopolysaccharide-induced tumor necrosis factor-alpha factor homolog [Cryptotermes secundus]	NA	NA	NA
HA402-005732	1211	32.5142	90.726	1.48016	6.56401e-09	9.23511e-07	Up	NA	NA	NA	NA	NA	NA	NA	NA	NA	NA
HA402-005752	1592	1.43636	3.18666	1.14414	0.00113694	0.0254547	Up	NA	NA	NA	NA	NA	NA	NA	NA	NA	NA
HA402-005839	960	26.11	0.32	-4.08992	0.000102051	0.00394843	Up	NA	NA	NA	NA	NA	XPNA023713448.1	XPNA023713448.1 kielin/chordin-like protein [Cryptotermes secundus]	NA	NA	NA
HA402-005899	884	15.336	30.7796	1.00458	9.65789e-06	0.000586149	Up	NA	NA	NA	NA	NA	XPNA314737.4	XPNA314737.4 AGAP008640-PA, partial [Anopheles gambiae str. PEST]	NA	NA	NA
HA402-005948	2309	3.19315	15.6617	2.2906	5.28876e-15	2.97637e-12	Up	NA	NA	NA	NA	NA	CRK96186.1	CRK96186.1 CLUMANACG009615, isoform A [Clunio marinus]	NA	NA	NA
HA402-006027	1516	0.251384	9.09095	5.12178	3.14254e-26	1.29693e-22	Up	NA	NA	NA	NA	NA	XPNA001850486.1	XPNA001850486.1 prolylcarboxypeptidase [Culex quinquefasciatus]	NA	NA	NA
HA402-006132	1863	2.46525	5.25092	1.08774	9.81933e-05	0.00384838	Up	GO:0006811|ion transport; GO:0006814|sodium ion transport; GO:0006915|apoptotic process; GO:0034356|NAD biosynthesis via nicotinamide riboside salvage pathway	GO:0005886|plasma membrane; GO:0016021|integral component of membrane; GO:0016324|apical plasma membrane; GO:0070062|extracellular exosome	GO:0008028|monocarboxylic acid transmembrane transporter activity; GO:0015293|symporter activity; GO:0022803|passive transmembrane transporter activity	NA	NA	XPNA317663.4	XPNA317663.4 AGAP007836-PA, partial [Anopheles gambiae str. PEST]	sp|Q8N695|SC5A8NAHUMAN	sp|Q8N695|SC5A8NAHUMAN Sodium-coupled monocarboxylate transporter 1 OS=Homo sapiens GN=SLC5A8 PE=1 SV=2	COG0591
HA402-006327	1822	36.6359	75.2582	1.03839	0.00173176	0.0346379	Up	NA	NA	NA	NA	NA	NA	NA	NA	NA	NA
HA402-006347	1534	8.96745	18.1452	1.01601	0.000525913	0.0140634	Up	NA	NA	NA	NA	NA	NA	NA	NA	NA	NA
HA402-006434	858	44.7025	114.99	1.36289	5.06854e-10	9.36622e-08	Up	NA	GO:0005576|extracellular region	NA	NA	NA	XPNA021712908.1	XPNA021712908.1 venom allergen 5-like [Aedes aegypti]	sp|P81656|VA5NAPOLDO	sp|P81656|VA5NAPOLDO Venom allergen 5 OS=Polistes dominula PE=1 SV=2	NA
HA402-006511	1394	7.08744	17.9128	1.33643	2.9858e-05	0.00147043	Up	GO:0016567|protein ubiquitination; GO:0035556|intracellular signal transduction	GO:0005622|intracellular	NA	ko:K10345|SPSB3,SSB3	NA	XPNA019531814.1	XPNA019531814.1 PREDICTED: SPRY domain-containing SOCS box protein 3 isoform X1 [Aedes albopictus]	sp|Q28DT9|SPSB3NAXENTR	sp|Q28DT9|SPSB3NAXENTR SPRY domain-containing SOCS box protein 3 OS=Xenopus tropicalis GN=spsb3 PE=2 SV=1	NA
HA402-006907	1050	9.29107	24.6491	1.40665	4.19646e-10	7.99329e-08	Up	NA	NA	NA	NA	NA	XPNA016944511.1	XPNA016944511.1 PREDICTED: restin homolog isoform X1 [Drosophila suzukii]	NA	NA	NA
HA402-006935	3867	10.7421	58.7706	2.45073	2.73515e-11	7.69634e-09	Up	GO:0006809|nitric oxide biosynthetic process	NA	GO:0004517|nitric-oxide synthase activity; GO:0005506|iron ion binding; GO:0005516|calmodulin binding; GO:0010181|FMN binding; GO:0020037|heme binding; GO:0050660|flavin adenine dinucleotide binding; GO:0050661|NADP binding	ko:K13240|NOS1	ko00220|Arginine biosynthesis; ko00330|Arginine and proline metabolism; ko01100|Metabolic pathways; ko01110|Biosynthesis of secondary metabolites; ko04020|Calcium signaling pathway; ko04145|Phagosome; ko04371|Apelin signaling pathway; ko04713|Circadian entrainment; ko04730|Long-term depression; ko04970|Salivary secretion; ko05010|Alzheimer's disease; ko05014|Amyotrophic lateral sclerosis (ALS)	KFB45232.1	KFB45232.1 Nitric oxide synthase [Anopheles sinensis]	sp|O61608|NOSNAANOST	sp|O61608|NOSNAANOST Nitric oxide synthase OS=Anopheles stephensi PE=2 SV=2	COG0369;COG4362
HA402-006938	2064	7.17316	21.4362	1.57803	4.01943e-11	1.08184e-08	Up	NA	NA	NA	NA	NA	XPNA011199620.1	XPNA011199620.1 PREDICTED: uncharacterized protein LOC105223572 [Bactrocera dorsalis]	NA	NA	NA
HA402-006976	472	725.337	1632.78	1.1706	0.000129856	0.00482807	Up	NA	NA	NA	NA	NA	AXX71252.1	AXX71252.1 chitinase [Bradysia odoriphaga]	NA	NA	NA
HA402-007173	1144	207.459	575.853	1.47283	1.35753e-09	2.21152e-07	Up	GO:0007275|multicellular organism development; GO:0030154|cell differentiation	GO:0005764|lysosome	GO:0008234|cysteine-type peptidase activity	ko:K01365|CTSL	ko04140|Autophagy - animal; ko04142|Lysosome; ko04145|Phagosome; ko04210|Apoptosis; ko04612|Antigen processing and presentation; ko05205|Proteoglycans in cancer; ko05323|Rheumatoid arthritis; ko05418|Fluid shear stress and atherosclerosis	XPNA019552504.1	XPNA019552504.1 PREDICTED: cathepsin L [Aedes albopictus]	sp|Q26636|CATLNASARPE	sp|Q26636|CATLNASARPE Cathepsin L OS=Sarcophaga peregrina PE=1 SV=1	COG4870
HA402-007228	1213	39.8972	213.256	2.41793	2.28626e-11	6.90394e-09	Up	GO:0007275|multicellular organism development; GO:0030154|cell differentiation	GO:0005764|lysosome	GO:0008234|cysteine-type peptidase activity	ko:K01365|CTSL	ko04140|Autophagy - animal; ko04142|Lysosome; ko04145|Phagosome; ko04210|Apoptosis; ko04612|Antigen processing and presentation; ko05205|Proteoglycans in cancer; ko05323|Rheumatoid arthritis; ko05418|Fluid shear stress and atherosclerosis	XPNA019552504.1	XPNA019552504.1 PREDICTED: cathepsin L [Aedes albopictus]	sp|Q26636|CATLNASARPE	sp|Q26636|CATLNASARPE Cathepsin L OS=Sarcophaga peregrina PE=1 SV=1	COG4870
HA402-007263	2185	1.90017	5.26837	1.46639	0.000538254	0.0142105	Up	GO:0006837|serotonin transport; GO:0006909|phagocytosis; GO:0015844|monoamine transport; GO:0051583|dopamine uptake involved in synaptic transmission; GO:0051610|serotonin uptake	GO:0005886|plasma membrane; GO:0005887|integral component of plasma membrane; GO:0030424|axon; GO:0043679|axon terminus	GO:0005261|cation channel activity; GO:0005330|dopamine:sodium symporter activity; GO:0005335|serotonin:sodium symporter activity; GO:0008504|monoamine transmembrane transporter activity; GO:0046872|metal ion binding	ko:K05037|SLC6A4	ko04726|Serotonergic synapse	XPNA002006907.2	XPNA002006907.2 uncharacterized protein DmojNAGI18339, isoform B [Drosophila mojavensis]	sp|P51905|SC6A4NADROME	sp|P51905|SC6A4NADROME Sodium-dependent serotonin transporter OS=Drosophila melanogaster GN=SerT PE=2 SV=1	COG0733
HA402-007279	333	26.2536	98.9306	1.9135	3.56359e-10	7.15685e-08	Up	NA	NA	NA	NA	NA	NA	NA	NA	NA	NA
HA402-007523	976	27.4909	63.3478	1.20404	7.75871e-06	0.000490105	Up	NA	GO:0005739|mitochondrion; GO:0070062|extracellular exosome	GO:0016787|hydrolase activity	ko:K18399|BPHL	NA	OTF78171.1	OTF78171.1 hypothetical protein BLA29NA006554, partial [Euroglyphus maynei]	sp|Q8R164|BPHLNAMOUSE	sp|Q8R164|BPHLNAMOUSE Valacyclovir hydrolase OS=Mus musculus GN=Bphl PE=1 SV=1	NA
HA402-007542	1291	12.4457	36.9288	1.56832	0.000160515	0.00564585	Up	NA	NA	NA	NA	NA	XPNA019548384.1	XPNA019548384.1 PREDICTED: box C/D snoRNA protein 1-like [Aedes albopictus]	NA	NA	NA
HA402-007763	573	608.453	1245.66	1.03368	0.000423102	0.0121131	Up	NA	NA	NA	NA	NA	NA	NA	NA	NA	NA
HA402-007792	987	326.921	703.559	1.1057	1.60164e-06	0.000122406	Up	GO:0030574|collagen catabolic process	GO:0005576|extracellular region	GO:0004252|serine-type endopeptidase activity	NA	NA	XPNA017138288.1	XPNA017138288.1 PREDICTED: serine proteases 1/2-like [Drosophila miranda]	sp|P08897|COGSNAHYPLI	sp|P08897|COGSNAHYPLI Collagenase OS=Hypoderma lineatum PE=1 SV=3	COG5640
HA402-007797	1103	241.295	565.129	1.22775	1.33011e-10	3.10719e-08	Up	GO:0030574|collagen catabolic process	GO:0005576|extracellular region	GO:0004252|serine-type endopeptidase activity	NA	NA	XPNA019526462.1	XPNA019526462.1 PREDICTED: collagenase [Aedes albopictus]	sp|P08897|COGSNAHYPLI	sp|P08897|COGSNAHYPLI Collagenase OS=Hypoderma lineatum PE=1 SV=3	COG5640
HA402-007847	603	21.0545	45.4235	1.10895	1.60876e-05	0.000901268	Up	GO:0006307|DNA dealkylation involved in DNA repair	GO:0005737|cytoplasm	GO:0003908|methylated-DNA-[protein]-cysteine S-methyltransferase activity	NA	NA	KPI95626.1	KPI95626.1 Methylated-DNANAprotein-cysteine methyltransferase [Papilio xuthus]	sp|P0AFH0|OGTNAECOLI	sp|P0AFH0|OGTNAECOLI Methylated-DNANAprotein-cysteine methyltransferase OS=Escherichia coli (strain K12) GN=ogt PE=1 SV=1	COG0350
HA402-007886	1448	7.52501	26.8837	1.83559	3.55621e-16	2.44608e-13	Up	NA	NA	NA	NA	NA	NA	NA	NA	NA	NA
HA402-007933	2101	26.0521	56.0944	1.10616	1.14738e-06	9.10625e-05	Up	NA	NA	NA	NA	NA	XPNA019892532.1	XPNA019892532.1 PREDICTED: uncharacterized protein LOC101901423 [Musca domestica]	NA	NA	NA
HA402-007992	1892	6.08288	13.8143	1.18201	4.06912e-07	3.65071e-05	Up	GO:0001516|prostaglandin biosynthetic process; GO:0045454|cell redox homeostasis; GO:0045893|positive regulation of transcription, DNA-templated; GO:0046903|secretion	GO:0000139|Golgi membrane; GO:0005634|nucleus; GO:0005739|mitochondrion; GO:0005829|cytosol; GO:0016021|integral component of membrane	GO:0003677|DNA binding; GO:0009055|electron transfer activity; GO:0015035|protein disulfide oxidoreductase activity; GO:0016829|lyase activity; GO:0020037|heme binding; GO:0043295|glutathione binding; GO:0050220|prostaglandin-E synthase activity	ko:K05309|PTGES2	ko00590|Arachidonic acid metabolism; ko01100|Metabolic pathways	XPNA315097.4	XPNA315097.4 AGAP004992-PA [Anopheles gambiae str. PEST]	sp|Q8BWM0|PGES2NAMOUSE	sp|Q8BWM0|PGES2NAMOUSE Prostaglandin E synthase 2 OS=Mus musculus GN=Ptges2 PE=1 SV=3	NA
HA402-003519	3162	28.2728	59.3838	1.07039	0.000223838	0.00741	Up	GO:0015804|neutral amino acid transport; GO:0015811|L-cystine transport	GO:0005886|plasma membrane; GO:0005887|integral component of plasma membrane; GO:0016324|apical plasma membrane; GO:0031526|brush border membrane	GO:0015175|neutral amino acid transmembrane transporter activity; GO:0015184|L-cystine transmembrane transporter activity; GO:0015297|antiporter activity; GO:0042605|peptide antigen binding	ko:K13868|SLC7A9,BAT1	ko04974|Protein digestion and absorption	XPNA001654593.1	XPNA001654593.1 b(0,+)-type amino acid transporter 1 [Aedes aegypti]	sp|Q9QXA6|BAT1NAMOUSE	sp|Q9QXA6|BAT1NAMOUSE b(0,+)-type amino acid transporter 1 OS=Mus musculus GN=Slc7a9 PE=1 SV=1	COG0531
HA402-008016	696	1059.86	2273.88	1.10128	2.36749e-05	0.00121626	Up	NA	NA	NA	NA	NA	NA	NA	NA	NA	NA
HA402-008113	1560	31.6532	65.9003	1.0577	4.41014e-07	3.90014e-05	Up	NA	NA	NA	NA	NA	ODN02207.1	ODN02207.1 hypothetical protein Ocin01NA04457 [Orchesella cincta]	NA	NA	NA
HA402-008196	1142	18.9325	79.3377	2.06656	2.18108e-09	3.3755e-07	Up	NA	NA	NA	NA	NA	NA	NA	NA	NA	NA
HA402-008203	1667	3.56401	11.5284	1.69082	3.97796e-12	1.5391e-09	Up	NA	NA	NA	NA	NA	NA	NA	NA	NA	NA
HA402-008212	1120	0.577713	1.74034	1.57446	0.00203411	0.039228	Up	NA	NA	NA	NA	NA	XPNA021706095.1	XPNA021706095.1 uncharacterized protein LOC5568409 isoform X1 [Aedes aegypti]	NA	NA	NA
HA402-002025	1817	24.5474	50.9368	1.05283	5.49132e-07	4.72139e-05	Up	GO:0006655|phosphatidylglycerol biosynthetic process; GO:0007291|sperm individualization; GO:0007424|open tracheal system development; GO:0007430|terminal branching, open tracheal system; GO:0007601|visual perception; GO:0007602|phototransduction; GO:0008610|lipid biosynthetic process; GO:0010883|regulation of lipid storage; GO:0016024|CDP-diacylglycerol biosynthetic process; GO:0016049|cell grow…	GO:0005789|endoplasmic reticulum membrane; GO:0005886|plasma membrane; GO:0016021|integral component of membrane	GO:0004605|phosphatidate cytidylyltransferase activity	ko:K00981|E2.7.7.41,CDS1,CDS2,cdsA	ko00564|Glycerophospholipid metabolism; ko01100|Metabolic pathways; ko01110|Biosynthesis of secondary metabolites; ko04070|Phosphatidylinositol signaling system	CRL08363.1	CRL08363.1 CLUMANACG021380, isoform A [Clunio marinus]	sp|P56079|CDSANADROME	sp|P56079|CDSANADROME Phosphatidate cytidylyltransferase, photoreceptor-specific OS=Drosophila melanogaster GN=CdsA PE=1 SV=2	COG0575
HA402-008385	720	3.39877	8.78876	1.36805	0.000563759	0.0147255	Up	NA	NA	NA	NA	NA	NA	NA	NA	NA	NA
HA402-008601	1148	1.67303	12.1017	2.84726	1.12217e-21	1.54373e-18	Up	NA	NA	NA	NA	NA	NA	NA	NA	NA	NA
HA402-008720	610	4.52273	14.035	1.6316	9.71283e-05	0.00382976	Up	NA	NA	NA	NA	NA	NA	NA	NA	NA	NA
HA402-008998	755	26.0798	67.7682	1.37734	3.95333e-07	3.57271e-05	Up	NA	NA	NA	NA	NA	KFB48080.1	KFB48080.1 hypothetical protein ZHASNA00016052 [Anopheles sinensis]	NA	NA	NA
HA402-009030	2638	15.89	0.32	-3.44773	0.000854468	0.0203837	Up	NA	NA	NA	NA	NA	NA	NA	NA	NA	COG0318
HA402-009108	1713	20.36	0.65	-3.45768	4.49242e-07	3.94472e-05	Up	GO:0055114|oxidation-reduction process	GO:0016021|integral component of membrane	GO:0000293|ferric-chelate reductase activity	NA	NA	XPNA023022567.1	XPNA023022567.1 putative ferric-chelate reductase 1 homolog [Leptinotarsa decemlineata]	sp|Q8MSU3|FRRS1NADROME	sp|Q8MSU3|FRRS1NADROME Putative ferric-chelate reductase 1 homolog OS=Drosophila melanogaster GN=CG8399 PE=2 SV=1	NA
HA402-009135	940	4.99307	13.6026	1.44406	8.90308e-06	0.000556712	Up	GO:0015918|sterol transport	GO:0005576|extracellular region	GO:0000287|magnesium ion binding; GO:0015485|cholesterol binding; GO:0032934|sterol binding	NA	NA	ODM89020.1	ODM89020.1 Golgi-associated plant pathogenesis-related protein 1 [Orchesella cincta]	sp|P47032|PRY1NAYEAST	sp|P47032|PRY1NAYEAST Protein PRY1 OS=Saccharomyces cerevisiae (strain ATCC 204508 / S288c) GN=PRY1 PE=1 SV=1	NA
HA402-009145	697	116.744	382.499	1.71202	4.16326e-06	0.000291216	Up	NA	NA	NA	NA	NA	NA	NA	NA	NA	NA
HA402-009149	1261	74.6755	254.738	1.77017	1.25263e-17	1.2924e-14	Up	GO:0001894|tissue homeostasis; GO:0003091|renal water homeostasis; GO:0005996|monosaccharide metabolic process; GO:0006061|sorbitol biosynthetic process; GO:0009414|response to water deprivation; GO:0018931|naphthalene metabolic process; GO:0031098|stress-activated protein kinase signaling cascade; GO:0035809|regulation of urine volume; GO:0042415|norepinephrine metabolic process; GO:0043066|nega…	GO:0005654|nucleoplasm; GO:0005829|cytosol; GO:0032838|plasma membrane bounded cell projection cytoplasm; GO:0033010|paranodal junction; GO:0042629|mast cell granule; GO:0043220|Schmidt-Lanterman incisure; GO:0048471|perinuclear region of cytoplasm; GO:0070062|extracellular exosome; GO:0097454|Schwann cell microvillus	GO:0004032|alditol:NADP+ 1-oxidoreductase activity; GO:0043795|glyceraldehyde oxidoreductase activity	ko:K00011|AKR1B	ko00040|Pentose and glucuronate interconversions; ko00051|Fructose and mannose metabolism; ko00052|Galactose metabolism; ko00561|Glycerolipid metabolism; ko01100|Metabolic pathways	XPNA011294043.1	XPNA011294043.1 PREDICTED: aldose reductase isoform X3 [Musca domestica]	sp|P45376|ALDRNAMOUSE	sp|P45376|ALDRNAMOUSE Aldose reductase OS=Mus musculus GN=Akr1b1 PE=1 SV=3	NA
HA402-009152	1388	2.36845	5.17848	1.12529	0.000159893	0.00564585	Up	GO:0001894|tissue homeostasis; GO:0003091|renal water homeostasis; GO:0005975|carbohydrate metabolic process; GO:0006061|sorbitol biosynthetic process; GO:0006700|C21-steroid hormone biosynthetic process; GO:0006950|response to stress; GO:0009414|response to water deprivation; GO:0018931|naphthalene metabolic process; GO:0031098|stress-activated protein kinase signaling cascade; GO:0035809|regula…	GO:0005615|extracellular space; GO:0005654|nucleoplasm; GO:0005829|cytosol; GO:0032838|plasma membrane bounded cell projection cytoplasm; GO:0033010|paranodal junction; GO:0042629|mast cell granule; GO:0043220|Schmidt-Lanterman incisure; GO:0048471|perinuclear region of cytoplasm; GO:0070062|extracellular exosome; GO:0097454|Schwann cell microvillus	GO:0004032|alditol:NADP+ 1-oxidoreductase activity; GO:0004033|aldo-keto reductase (NADP) activity; GO:0009055|electron transfer activity; GO:0043795|glyceraldehyde oxidoreductase activity	ko:K00011|AKR1B	ko00040|Pentose and glucuronate interconversions; ko00051|Fructose and mannose metabolism; ko00052|Galactose metabolism; ko00561|Glycerolipid metabolism; ko01100|Metabolic pathways	XPNA004518605.1	XPNA004518605.1 aldose reductase isoform X1 [Ceratitis capitata]	sp|P15121|ALDRNAHUMAN	sp|P15121|ALDRNAHUMAN Aldose reductase OS=Homo sapiens GN=AKR1B1 PE=1 SV=3	NA
HA402-009154	543	32.0073	75.9495	1.24638	1.9456e-06	0.000145111	Up	NA	NA	NA	NA	NA	XPNA017486875.1	XPNA017486875.1 PREDICTED: uncharacterized protein LOC108375287 [Rhagoletis zephyria]	NA	NA	COG3803
HA402-000067	1610	6.97519	19.7415	1.49959	2.10792e-10	4.57863e-08	Up	GO:0006511|ubiquitin-dependent protein catabolic process; GO:0007049|cell cycle; GO:0007346|regulation of mitotic cell cycle; GO:0010803|regulation of tumor necrosis factor-mediated signaling pathway; GO:0016055|Wnt signaling pathway; GO:0016579|protein deubiquitination; GO:0032088|negative regulation of NF-kappaB transcription factor activity; GO:0032480|negative regulation of type I interferon …	GO:0005813|centrosome; GO:0005819|spindle; GO:0005829|cytosol; GO:0005874|microtubule; GO:0031234|extrinsic component of cytoplasmic side of plasma membrane; GO:0036064|ciliary basal body; GO:0048471|perinuclear region of cytoplasm; GO:0097542|ciliary tip	GO:0004843|thiol-dependent ubiquitin-specific protease activity; GO:0008270|zinc ion binding; GO:0019901|protein kinase binding; GO:0036459|thiol-dependent ubiquitinyl hydrolase activity; GO:0061578|Lys63-specific deubiquitinase activity; GO:0070064|proline-rich region binding; GO:1990380|Lys48-specific deubiquitinase activity	ko:K08601|CYLD,USLP2	ko04013|MAPK signaling pathway - fly; ko04380|Osteoclast differentiation; ko04622|RIG-I-like receptor signaling pathway	XPNA023163948.1	XPNA023163948.1 LOW QUALITY PROTEIN: ubiquitin carboxyl-terminal hydrolase CYLD [Drosophila hydei]	sp|Q9NQC7|CYLDNAHUMAN	sp|Q9NQC7|CYLDNAHUMAN Ubiquitin carboxyl-terminal hydrolase CYLD OS=Homo sapiens GN=CYLD PE=1 SV=1	NA
HA402-009282	886	45.3705	306.425	2.75544	3.68845e-10	7.24869e-08	Up	NA	NA	NA	NA	NA	NA	NA	NA	NA	NA
HA402-009290	678	1079.02	2935.89	1.44407	1.49875e-07	1.50862e-05	Up	NA	NA	NA	NA	NA	AWC08458.1	AWC08458.1 odorant-binding protein 47 [Bradysia odoriphaga]	NA	NA	NA
HA402-009335	2141	49.7067	462.387	3.21733	5.41006e-63	6.6982e-59	Up	GO:0006097|glyoxylate cycle; GO:0006099|tricarboxylic acid cycle	NA	GO:0004451|isocitrate lyase activity; GO:0046872|metal ion binding	NA	NA	XPNA021962860.1	XPNA021962860.1 uncharacterized protein LOC110858398 [Folsomia candida]	sp|Q9K9H0|ACEANABACHD	sp|Q9K9H0|ACEANABACHD Isocitrate lyase OS=Bacillus halodurans (strain ATCC BAA-125 / DSM 18197 / FERM 7344 / JCM 9153 / C-125) GN=aceA PE=3 SV=1	NA
HA402-009363	2248	40.8241	108.493	1.40989	7.42065e-14	3.53366e-11	Up	GO:0006097|glyoxylate cycle; GO:0006099|tricarboxylic acid cycle	GO:0005782|peroxisomal matrix; GO:0009514|glyoxysome	GO:0004474|malate synthase activity	NA	NA	ODM97135.1	ODM97135.1 Malate synthase [Orchesella cincta]	sp|P28345|MASYNANEUCR	sp|P28345|MASYNANEUCR Malate synthase, glyoxysomal OS=Neurospora crassa (strain ATCC 24698 / 74-OR23-1A / CBS 708.71 / DSM 1257 / FGSC 987) GN=acu-9 PE=3 SV=2	NA
HA402-009424	849	2.40553	5.25918	1.12524	0.00284979	0.049988	Up	NA	NA	NA	NA	NA	NA	NA	NA	NA	NA
HA402-009436	783	6.12679	22.9316	1.90241	1.96758e-09	3.08361e-07	Up	NA	NA	NA	NA	NA	NA	NA	NA	NA	NA
HA402-009510	621	73.9523	186.99	1.33818	1.27809e-11	4.39556e-09	Up	NA	NA	NA	NA	NA	XPNA026683493.1	XPNA026683493.1 LOW QUALITY PROTEIN: fibrillin-1-like, partial [Diaphorina citri]	NA	NA	NA
HA402-009639	1101	156.078	418.632	1.42335	6.3889e-06	0.000423	Up	GO:0006508|proteolysis	NA	GO:0004175|endopeptidase activity; GO:0004252|serine-type endopeptidase activity	NA	NA	XPNA017137345.1	XPNA017137345.1 PREDICTED: serine proteases 1/2-like [Drosophila miranda]	sp|P17207|SER3NADROME	sp|P17207|SER3NADROME Serine protease 3 OS=Drosophila melanogaster GN=Jon99Ci PE=2 SV=2	COG5640
HA402-009767	956	405.23	982.666	1.27794	1.02588e-05	0.000619584	Up	GO:0006508|proteolysis; GO:0061436|establishment of skin barrier	GO:0005615|extracellular space; GO:0036457|keratohyalin granule	GO:0004252|serine-type endopeptidase activity; GO:0017171|serine hydrolase activity	NA	NA	XPNA001845462.1	XPNA001845462.1 serine protease1/2 [Culex quinquefasciatus]	sp|P05208|CEL2ANAMOUSE	sp|P05208|CEL2ANAMOUSE Chymotrypsin-like elastase family member 2A OS=Mus musculus GN=Cela2a PE=1 SV=1	COG5640
HA402-009931	1678	3.87697	18.0051	2.21248	9.60564e-05	0.0037996	Up	GO:0006486|protein glycosylation; GO:0006682|galactosylceramide biosynthetic process; GO:0009312|oligosaccharide biosynthetic process; GO:0030259|lipid glycosylation	GO:0000139|Golgi membrane; GO:0016021|integral component of membrane	GO:0008499|UDP-galactose:beta-N-acetylglucosamine beta-1,3-galactosyltransferase activity; GO:0047275|glucosaminylgalactosylglucosylceramide beta-galactosyltransferase activity	NA	NA	OXU18520.1	OXU18520.1 hypothetical protein TSARNA016345 [Trichomalopsis sarcophagae]	sp|Q7JK24|B3GT1NAGORGO	sp|Q7JK24|B3GT1NAGORGO Beta-1,3-galactosyltransferase 1 OS=Gorilla gorilla gorilla GN=B3GALT1 PE=3 SV=1	NA
HA402-010341	1815	7.65179	16.1622	1.07777	9.01385e-05	0.00364708	Up	NA	NA	NA	NA	NA	XPNA021947615.1	XPNA021947615.1 uncharacterized protein LOC110845492 [Folsomia candida]	NA	NA	NA
HA402-005954	2312	0.264017	1.52014	2.48132	4.10373e-05	0.00189583	Up	NA	GO:0005789|endoplasmic reticulum membrane; GO:0031090|organelle membrane	GO:0004497|monooxygenase activity; GO:0005506|iron ion binding; GO:0020037|heme binding; GO:0070330|aromatase activity	ko:K01832|TBXAS1,CYP5A	ko00590|Arachidonic acid metabolism; ko01100|Metabolic pathways; ko04611|Platelet activation	XPNA023228557.1	XPNA023228557.1 cytochrome P450 3A4-like [Centruroides sculpturatus]	sp|P33268|CP3A8NAMACFA	sp|P33268|CP3A8NAMACFA Cytochrome P450 3A8 OS=Macaca fascicularis GN=CYP3A8 PE=1 SV=1	COG2124
HA402-010475	1165	115.101	281.926	1.29234	4.92212e-07	4.26159e-05	Up	GO:0007586|digestion	GO:0005576|extracellular region; GO:0005737|cytoplasm	GO:0004252|serine-type endopeptidase activity	NA	NA	XPNA005178078.1	XPNA005178078.1 PREDICTED: trypsin alpha [Musca domestica]	sp|P35038|TRY4NAANOGA	sp|P35038|TRY4NAANOGA Trypsin-4 OS=Anopheles gambiae GN=TRYP4 PE=2 SV=2	NA
HA402-010489	696	248.938	524.781	1.0759	0.000449915	0.0125702	Up	GO:0009253|peptidoglycan catabolic process; GO:0016998|cell wall macromolecule catabolic process; GO:0019835|cytolysis; GO:0042742|defense response to bacterium; GO:0044659|cytolysis by virus of host cell	GO:0030430|host cell cytoplasm	GO:0003796|lysozyme activity	NA	NA	XPNA021949986.1	XPNA021949986.1 uncharacterized protein LOC110847359 isoform X1 [Folsomia candida]	sp|Q37896|ENLYSNABPB03	sp|Q37896|ENLYSNABPB03 Endolysin OS=Bacillus phage B103 GN=15 PE=3 SV=1	NA
HA402-010494	901	21.2266	50.5113	1.25034	7.24444e-05	0.00308225	Up	GO:0006826|iron ion transport; GO:0006879|cellular iron ion homeostasis	GO:0005737|cytoplasm	GO:0004322|ferroxidase activity; GO:0008199|ferric iron binding	ko:K00522|FTH1	ko04216|Ferroptosis; ko04978|Mineral absorption	XPNA011266663.1	XPNA011266663.1 soma ferritin [Camponotus floridanus]	sp|P42577|FRISNALYMST	sp|P42577|FRISNALYMST Soma ferritin OS=Lymnaea stagnalis PE=2 SV=2	NA
HA402-010495	1516	42.2824	97.3381	1.20276	3.58391e-10	7.15685e-08	Up	GO:0006631|fatty acid metabolic process; GO:0006633|fatty acid biosynthetic process; GO:0042811|pheromone biosynthetic process; GO:0055114|oxidation-reduction process	GO:0016021|integral component of membrane	GO:0017105|acyl-CoA delta11-desaturase activity; GO:0046872|metal ion binding	ko:K00507|SCD,desC	ko01040|Biosynthesis of unsaturated fatty acids; ko01212|Fatty acid metabolism; ko03320|PPAR signaling pathway; ko04152|AMPK signaling pathway; ko04212|Longevity regulating pathway - worm	CRK88221.1	CRK88221.1 CLUMANACG002002, isoform A [Clunio marinus]	sp|Q6US81|ACO11NASPOLI	sp|Q6US81|ACO11NASPOLI Acyl-CoA Delta(11) desaturase OS=Spodoptera littoralis PE=1 SV=1	COG1398
HA402-010594	489	16.7026	46.0496	1.46257	4.31506e-06	0.000298463	Up	NA	NA	NA	NA	NA	XPNA019564924.1	XPNA019564924.1 PREDICTED: uncharacterized protein LOC109433005 [Aedes albopictus]	NA	NA	NA
HA402-010728	2806	6.36842	13.6081	1.09425	7.361e-06	0.000470608	Up	NA	NA	NA	NA	NA	CRL03693.1	CRL03693.1 CLUMANACG016756, isoform A [Clunio marinus]	NA	NA	NA
HA402-011019	522	36.4628	96.0073	1.39647	3.24617e-08	3.90202e-06	Up	NA	NA	NA	NA	NA	NA	NA	NA	NA	NA
HA402-011050	1140	37.5521	96.843	1.36652	3.44965e-12	1.37775e-09	Up	NA	NA	NA	NA	NA	NA	NA	NA	NA	NA
HA402-011098	1207	2.13988	6.72552	1.64753	0.000280202	0.00880502	Up	NA	NA	NA	NA	NA	NA	NA	NA	NA	NA
HA402-011104	535	13.1756	193.674	3.87667	4.69251e-59	2.9049e-55	Up	NA	NA	NA	NA	NA	NA	NA	NA	NA	NA
HA402-011138	685	3.93315	14.5702	1.88659	1.80966e-11	5.74496e-09	Up	GO:0006147|guanine catabolic process; GO:0009451|RNA modification	NA	GO:0008270|zinc ion binding; GO:0008892|guanine deaminase activity	NA	NA	XPNA022836646.1	XPNA022836646.1 uncharacterized protein LOC111364017 [Spodoptera litura]	sp|O34598|GUADNABACSU	sp|O34598|GUADNABACSU Guanine deaminase OS=Bacillus subtilis (strain 168) GN=guaD PE=1 SV=1	NA
HA402-011242	1026	0.472695	4.88331	3.34163	1.83754e-06	0.000138723	Up	NA	NA	NA	NA	NA	ACY24348.1	ACY24348.1 chymotrypsin, partial [Ctenocephalides felis]	NA	NA	NA
HA402-011339	2992	63.0682	180.703	1.51849	4.12096e-08	4.76837e-06	Up	NA	NA	NA	NA	NA	NA	NA	NA	NA	NA
HA402-011358	877	5.33201	11.331	1.0861	0.000668557	0.0170317	Up	NA	NA	NA	NA	NA	XPNA021949243.1	XPNA021949243.1 probable prolyl 4-hydroxylase 8 [Folsomia candida]	NA	NA	NA
HA402-011555	587	125.656	309.239	1.29917	2.87837e-05	0.00143698	Up	GO:0071555|cell wall organization	NA	GO:0016829|lyase activity	NA	NA	ODM86837.1	ODM86837.1 RlpA-like lipoprotein [Orchesella cincta]	sp|Q8YSZ4|RLPANANOSS1	sp|Q8YSZ4|RLPANANOSS1 Probable endolytic peptidoglycan transglycosylase RlpA OS=Nostoc sp. (strain PCC 7120 / SAG 25.82 / UTEX 2576) GN=rlpA PE=3 SV=1	COG0797
HA402-011646	708	10.7157	31.5582	1.5574	4.49585e-08	5.15399e-06	Up	GO:0008152|metabolic process; GO:0019835|cytolysis; GO:0050829|defense response to Gram-negative bacterium; GO:0050830|defense response to Gram-positive bacterium	GO:0005576|extracellular region	GO:0003796|lysozyme activity	ko:K01185|E3.2.1.17	NA	AXS59149.1	AXS59149.1 c-type lysozyme 3 [Leguminivora glycinivorella]	sp|C1IIX1|LYSCNAFENME	sp|C1IIX1|LYSCNAFENME Lysozyme C OS=Fenneropenaeus merguiensis PE=2 SV=1	NA
HA402-011721	3016	2.11698	4.39393	1.04999	1.11197e-05	0.000654137	Up	NA	GO:0005886|plasma membrane; GO:0031225|anchored component of membrane	GO:0004177|aminopeptidase activity; GO:0008237|metallopeptidase activity; GO:0008270|zinc ion binding	ko:K11140|ANPEP,CD13	ko00480|Glutathione metabolism; ko01100|Metabolic pathways; ko04614|Renin-angiotensin system; ko04640|Hematopoietic cell lineage	CRL01384.1	CRL01384.1 CLUMANACG014379, isoform A [Clunio marinus]	sp|P91887|AMPNNAPLUXY	sp|P91887|AMPNNAPLUXY Aminopeptidase N OS=Plutella xylostella GN=APN1 PE=1 SV=1	NA
HA402-011820	1287	4.60428	9.3855	1.02587	0.000395408	0.0114382	Up	GO:0006570|tyrosine metabolic process; GO:0042403|thyroid hormone metabolic process; GO:0055114|oxidation-reduction process	GO:0005654|nucleoplasm; GO:0005886|plasma membrane; GO:0005887|integral component of plasma membrane; GO:0030659|cytoplasmic vesicle membrane	GO:0004447|iodide peroxidase activity; GO:0010181|FMN binding; GO:0016491|oxidoreductase activity	ko:K17231|IYD,DEHAL1	ko04918|Thyroid hormone synthesis	XPNA001862375.1	XPNA001862375.1 iodotyrosine dehalogenase 1 [Culex quinquefasciatus]	sp|Q9DCX8|IYD1NAMOUSE	sp|Q9DCX8|IYD1NAMOUSE Iodotyrosine deiodinase 1 OS=Mus musculus GN=Iyd PE=1 SV=1	COG0778
HA402-011850	1866	9.45788	25.2363	1.41496	1.53567e-05	0.000865775	Up	NA	NA	NA	NA	NA	CRK88437.1	CRK88437.1 CLUMANACG002228, isoform A [Clunio marinus]	NA	NA	NA
HA402-011900	1588	32.2221	82.873	1.36258	9.33695e-07	7.65568e-05	Up	NA	NA	NA	NA	NA	NA	NA	NA	NA	NA
HA402-011937	1724	30.2452	106.652	1.81779	3.90697e-10	7.55815e-08	Up	NA	NA	NA	NA	NA	CRL04702.1	CRL04702.1 CLUMANACG017766, isoform A [Clunio marinus]	NA	NA	NA
HA402-011967	3038	68.067	164.713	1.2748	1.23633e-07	1.27558e-05	Up	NA	GO:0005886|plasma membrane; GO:0031225|anchored component of membrane	GO:0004177|aminopeptidase activity; GO:0008237|metallopeptidase activity; GO:0008270|zinc ion binding	NA	NA	XPNA017487879.1	XPNA017487879.1 PREDICTED: membrane alanyl aminopeptidase [Rhagoletis zephyria]	sp|Q11001|AMPMNAMANSE	sp|Q11001|AMPMNAMANSE Membrane alanyl aminopeptidase (Fragment) OS=Manduca sexta PE=1 SV=1	COG0308
HA402-011970	819	0.447594	2.0562	2.17484	0.00152927	0.031715	Up	GO:0006397|mRNA processing; GO:0008380|RNA splicing	GO:0016607|nuclear speck	GO:0003723|RNA binding	ko:K13100|CWC22	NA	XPNA004537789.1	XPNA004537789.1 pre-mRNA-splicing factor CWC22 homolog [Ceratitis capitata]	sp|A0A1I8M2I8|CWC22NAMUSDO	sp|A0A1I8M2I8|CWC22NAMUSDO Pre-mRNA-splicing factor CWC22 homolog OS=Musca domestica GN=ncm PE=3 SV=1	NA
HA402-011975	3039	45.0509	102.164	1.18108	1.25694e-07	1.28613e-05	Up	NA	GO:0005886|plasma membrane; GO:0031225|anchored component of membrane	GO:0004177|aminopeptidase activity; GO:0008237|metallopeptidase activity; GO:0008270|zinc ion binding	NA	NA	XPNA019563992.1	XPNA019563992.1 PREDICTED: aminopeptidase N-like [Aedes albopictus]	sp|P91887|AMPNNAPLUXY	sp|P91887|AMPNNAPLUXY Aminopeptidase N OS=Plutella xylostella GN=APN1 PE=1 SV=1	COG0308
HA402-012486	1222	2.72148	7.1809	1.39649	2.269e-05	0.00118534	Up	NA	NA	NA	NA	NA	XPNA015793208.1	XPNA015793208.1 uncharacterized protein LOC107369747 [Tetranychus urticae]	NA	NA	NA
HA402-012533	3270	10.4025	25.9133	1.31594	2.65876e-11	7.69634e-09	Up	GO:0006508|proteolysis; GO:0007010|cytoskeleton organization; GO:0035220|wing disc development; GO:0051017|actin filament bundle assembly	GO:0005886|plasma membrane; GO:0016021|integral component of membrane	GO:0004252|serine-type endopeptidase activity	NA	NA	CRL02399.1	CRL02399.1 CLUMANACG015395, isoform A [Clunio marinus]	sp|Q05319|STUBNADROME	sp|Q05319|STUBNADROME Serine proteinase stubble OS=Drosophila melanogaster GN=Sb PE=2 SV=2	COG5640
HA402-012554	1671	17.8322	41.905	1.23218	8.49343e-11	2.0619e-08	Up	GO:0008272|sulfate transport; GO:0015701|bicarbonate transport; GO:0042391|regulation of membrane potential; GO:0051453|regulation of intracellular pH; GO:1902476|chloride transmembrane transport	GO:0005654|nucleoplasm; GO:0005765|lysosomal membrane; GO:0005783|endoplasmic reticulum; GO:0005794|Golgi apparatus; GO:0005886|plasma membrane; GO:0005887|integral component of plasma membrane; GO:0016021|integral component of membrane; GO:0070062|extracellular exosome	GO:0005254|chloride channel activity; GO:0008271|secondary active sulfate transmembrane transporter activity; GO:0008509|anion transmembrane transporter activity; GO:0015106|bicarbonate transmembrane transporter activity; GO:0015116|sulfate transmembrane transporter activity; GO:0015301|anion:anion antiporter activity; GO:0019531|oxalate transmembrane transporter activity	ko:K14708|SLC26A11	NA	XPNA021693083.1	XPNA021693083.1 sodium-independent sulfate anion transporter isoform X1 [Aedes aegypti]	sp|Q58DD2|S2611NABOVIN	sp|Q58DD2|S2611NABOVIN Sodium-independent sulfate anion transporter OS=Bos taurus GN=SLC26A11 PE=2 SV=1	COG0659
HA402-012782	791	5.28627	11.5334	1.12402	0.00206858	0.0397071	Up	NA	NA	NA	NA	NA	NA	NA	NA	NA	NA
HA402-012788	1840	15.7109	35.2665	1.16602	0.000762214	0.0186133	Up	NA	NA	NA	NA	NA	NA	NA	NA	NA	NA
HA402-012889	1976	23.0745	115.84	2.32727	2.37335e-17	2.19589e-14	Up	GO:0006589|octopamine biosynthetic process; GO:0042420|dopamine catabolic process; GO:0042421|norepinephrine biosynthetic process	GO:0005615|extracellular space; GO:0005789|endoplasmic reticulum membrane; GO:0016021|integral component of membrane; GO:0030667|secretory granule membrane	GO:0004500|dopamine beta-monooxygenase activity; GO:0005507|copper ion binding	NA	NA	OXA57829.1	OXA57829.1 DBH-like monooxygenase protein 1 [Folsomia candida]	sp|Q5TZ24|MOXD1NADANRE	sp|Q5TZ24|MOXD1NADANRE DBH-like monooxygenase protein 1 homolog OS=Danio rerio GN=moxd1 PE=2 SV=2	NA
HA402-012970	435	39.2424	100.856	1.36159	1.11893e-06	8.93769e-05	Up	NA	NA	NA	NA	NA	NA	NA	NA	NA	NA
HA402-012986	1486	157.467	318.964	1.0183	1.03693e-07	1.10674e-05	Up	NA	NA	NA	NA	NA	NA	NA	NA	NA	NA
HA402-013029	1458	8.7254	17.7879	1.02676	1.90174e-05	0.00104647	Up	NA	NA	NA	NA	NA	XPNA021962862.1	XPNA021962862.1 uncharacterized protein LOC110858396 [Folsomia candida]	NA	NA	NA
HA402-013099	1476	0.585677	4.24583	2.83684	0.000288424	0.00899489	Up	NA	GO:0005789|endoplasmic reticulum membrane; GO:0031090|organelle membrane	GO:0004497|monooxygenase activity; GO:0005506|iron ion binding; GO:0016705|oxidoreductase activity, acting on paired donors, with incorporation or reduction of molecular oxygen; GO:0020037|heme binding	ko:K14999|CYP6	NA	ATY49604.1	ATY49604.1 cytochrome P450 [Bradysia odoriphaga]	sp|Q964R0|CP6K1NABLAGE	sp|Q964R0|CP6K1NABLAGE Cytochrome P450 6k1 OS=Blattella germanica GN=CYP6K1 PE=2 SV=1	NA
HA402-013335	811	4.15437	13.6849	1.71747	7.05027e-09	9.8078e-07	Up	NA	NA	NA	NA	NA	CRK95638.1	CRK95638.1 CLUMANACG009096, isoform A [Clunio marinus]	NA	NA	NA
HA402-013365	803	5.58687	12.9521	1.21161	2.0071e-05	0.00108515	Up	NA	NA	GO:0046872|metal ion binding	NA	NA	XPNA001659550.1	XPNA001659550.1 protein yippee-like CG15309 isoform X1 [Aedes aegypti]	sp|Q9W2X7|YPL1NADROME	sp|Q9W2X7|YPL1NADROME Protein yippee-like CG15309 OS=Drosophila melanogaster GN=CG15309 PE=3 SV=1	NA
HA402-013719	840	20.6387	89.994	2.12394	1.8785e-14	1.01121e-11	Up	NA	NA	NA	NA	NA	NA	NA	NA	NA	NA
HA402-013808	1122	13.2566	35.4692	1.41918	2.68255e-11	7.69634e-09	Up	GO:0006412|translation	GO:0005840|ribosome	GO:0003735|structural constituent of ribosome	ko:K02891|RP-L22e,RPL22	ko03010|Ribosome	XPNA022343312.1	XPNA022343312.1 60S ribosomal protein L22-like [Crassostrea virginica]	sp|P13732|RL22NATRIGR	sp|P13732|RL22NATRIGR 60S ribosomal protein L22 OS=Tripneustes gratilla GN=RPL22 PE=2 SV=1	NA
HA402-014097	3379	28.5955	72.2926	1.33775	2.97457e-13	1.31529e-10	Up	GO:0001676|long-chain fatty acid metabolic process; GO:0006006|glucose metabolic process; GO:0006635|fatty acid beta-oxidation; GO:0006641|triglyceride metabolic process; GO:0006810|transport; GO:0009437|carnitine metabolic process; GO:0014070|response to organic cyclic compound; GO:0030855|epithelial cell differentiation; GO:0031998|regulation of fatty acid beta-oxidation; GO:0032000|positive re…	GO:0005739|mitochondrion; GO:0005741|mitochondrial outer membrane; GO:0005743|mitochondrial inner membrane; GO:0016020|membrane; GO:0016021|integral component of membrane; GO:0031307|integral component of mitochondrial outer membrane; GO:0043231|intracellular membrane-bounded organelle	GO:0004095|carnitine O-palmitoyltransferase activity; GO:0042802|identical protein binding; GO:1990698|palmitoleoyltransferase activity	ko:K08765|CPT1A	ko00071|Fatty acid degradation; ko01212|Fatty acid metabolism; ko03320|PPAR signaling pathway; ko04152|AMPK signaling pathway; ko04920|Adipocytokine signaling pathway; ko04922|Glucagon signaling pathway; ko04931|Insulin resistance	XPNA023297449.1	XPNA023297449.1 carnitine O-palmitoyltransferase 1, liver isoform isoform X1 [Lucilia cuprina]	sp|P32198|CPT1ANARAT	sp|P32198|CPT1ANARAT Carnitine O-palmitoyltransferase 1, liver isoform OS=Rattus norvegicus GN=Cpt1a PE=1 SV=2	NA
HA402-014110	1915	25.0863	70.7602	1.49566	1.91759e-06	0.000143889	Up	NA	NA	GO:0052689|carboxylic ester hydrolase activity	NA	NA	XPNA019544311.1	XPNA019544311.1 PREDICTED: venom carboxylesterase-6-like [Aedes albopictus]	sp|P35502|ESTFNAMYZPE	sp|P35502|ESTFNAMYZPE Esterase FE4 OS=Myzus persicae PE=1 SV=1	NA
HA402-014134	1362	27.1393	58.1573	1.09929	1.1454e-07	1.1917e-05	Up	GO:0007017|microtubule-based process; GO:0007409|axonogenesis; GO:0007411|axon guidance; GO:0007507|heart development; GO:0009416|response to light stimulus; GO:0030537|larval behavior	GO:0005737|cytoplasm; GO:0005874|microtubule	GO:0003924|GTPase activity; GO:0005200|structural constituent of cytoskeleton; GO:0005525|GTP binding	ko:K07375|TUBB	ko04145|Phagosome; ko04540|Gap junction; ko05130|Pathogenic Escherichia coli infection	KFB47389.1	KFB47389.1 AGAP010510-PA-like protein [Anopheles sinensis]	sp|P08841|TBB3NADROME	sp|P08841|TBB3NADROME Tubulin beta-3 chain OS=Drosophila melanogaster GN=betaTub60D PE=2 SV=2	COG5023
HA402-014162	915	38.3911	102.944	1.42278	2.08248e-14	1.0743e-11	Up	GO:0006166|purine ribonucleoside salvage; GO:0008033|tRNA processing	GO:0005737|cytoplasm	GO:0004422|hypoxanthine phosphoribosyltransferase activity; GO:0005524|ATP binding; GO:0016879|ligase activity, forming carbon-nitrogen bonds; GO:0046872|metal ion binding; GO:0052657|guanine phosphoribosyltransferase activity	ko:K00760|hprT,hpt,HPRT1	ko00230|Purine metabolism; ko00983|Drug metabolism - other enzymes; ko01100|Metabolic pathways; ko01110|Biosynthesis of secondary metabolites	XPNA018401608.1	XPNA018401608.1 PREDICTED: hypoxanthine-guanine phosphoribosyltransferase-like, partial [Cyphomyrmex costatus]	sp|Q92F56|TILSNALISIN	sp|Q92F56|TILSNALISIN Bifunctional protein TilS/HprT OS=Listeria innocua serovar 6a (strain ATCC BAA-680 / CLIP 11262) GN=tilS/hprT PE=3 SV=1	NA
HA402-014193	2202	1.46626	3.83244	1.38008	9.98273e-05	0.00388667	Up	NA	NA	NA	NA	NA	XPNA001846295.1	XPNA001846295.1 conserved hypothetical protein [Culex quinquefasciatus]	sp|Q08AX9|K1841NAXENLA	sp|Q08AX9|K1841NAXENLA Uncharacterized protein KIAA1841 homolog OS=Xenopus laevis PE=2 SV=1	NA
HA402-014264	1570	0.478296	1.41342	1.54354	0.00152598	0.0317	Up	NA	NA	NA	NA	NA	NA	NA	NA	NA	NA
HA402-014299	1004	4.00877	19.1935	2.25655	3.20487e-07	2.96116e-05	Up	NA	NA	NA	NA	NA	NA	NA	NA	NA	NA
HA402-014355	832	12.2263	34.5075	1.49616	2.97855e-06	0.000216926	Up	NA	NA	NA	NA	NA	NA	NA	NA	NA	NA
HA402-014363	582	37.217	151.08	2.02098	2.16413e-07	2.06071e-05	Up	NA	NA	NA	NA	NA	OXA54223.1	OXA54223.1 Diapause-specific peptide [Folsomia candida]	NA	NA	NA
HA402-014366	1740	5.31178	27.1715	2.35264	1.76219e-07	1.71418e-05	Up	NA	NA	NA	NA	NA	XPNA001662504.2	XPNA001662504.2 putative serine protease F56F10.1 isoform X1 [Aedes aegypti]	NA	NA	NA
HA402-014510	1061	1.33637	6.13282	2.18982	8.2377e-10	1.41654e-07	Up	NA	NA	NA	NA	NA	XPNA022185397.1	XPNA022185397.1 serine protease snake-like [Nilaparvata lugens]	NA	NA	NA
HA402-014587	2172	36.1492	78.0848	1.11086	5.11153e-08	5.75326e-06	Up	GO:0002376|immune system process; GO:0007275|multicellular organism development; GO:0009611|response to wounding; GO:0035009|negative regulation of melanization defense response; GO:0042438|melanin biosynthetic process; GO:0045861|negative regulation of proteolysis	GO:0005615|extracellular space	GO:0004867|serine-type endopeptidase inhibitor activity	NA	NA	CRK93960.1	CRK93960.1 CLUMANACG007486, isoform A [Clunio marinus]	sp|Q9VLU4|SP28DNADROME	sp|Q9VLU4|SP28DNADROME Serine protease inhibitor 28Dc OS=Drosophila melanogaster GN=Spn28Dc PE=2 SV=2	COG4826
HA402-014892	1836	0.428353	1.4481	1.73392	0.000149605	0.00541251	Up	NA	NA	NA	NA	NA	XPNA002605009.1	XPNA002605009.1 hypothetical protein BRAFLDRAFTNA129811 [Branchiostoma floridae]	NA	NA	NA
HA402-014928	2152	15.835	32.2348	1.02504	8.86424e-05	0.00361014	Up	GO:0006355|regulation of transcription, DNA-templated; GO:0006357|regulation of transcription by RNA polymerase II; GO:0009653|anatomical structure morphogenesis; GO:0016579|protein deubiquitination; GO:0030154|cell differentiation; GO:0045944|positive regulation of transcription by RNA polymerase II	GO:0005634|nucleus; GO:0005654|nucleoplasm	GO:0000287|magnesium ion binding; GO:0000978|RNA polymerase II proximal promoter sequence-specific DNA binding; GO:0001228|DNA-binding transcription activator activity, RNA polymerase II-specific; GO:0003700|DNA-binding transcription factor activity; GO:0043565|sequence-specific DNA binding	NA	NA	CRK91292.1	CRK91292.1 CLUMANACG004970, isoform A [Clunio marinus]	sp|Q01167|FOXK2NAHUMAN	sp|Q01167|FOXK2NAHUMAN Forkhead box protein K2 OS=Homo sapiens GN=FOXK2 PE=1 SV=3	COG5025
HA402-015086	1171	19.5295	55.0153	1.4937	2.36672e-08	2.93024e-06	Up	NA	NA	NA	NA	NA	NA	NA	NA	NA	NA
HA402-015128	1182	23.7309	59.3804	1.32286	6.53294e-13	2.69615e-10	Up	NA	NA	NA	NA	NA	NA	NA	NA	NA	NA
HA402-015178	960	37.5633	86.2543	1.19906	0.000106038	0.00403954	Up	NA	NA	NA	NA	NA	GAV07968.1	GAV07968.1 hypothetical protein RvYNA17740-1 [Ramazzottius varieornatus]	NA	NA	NA
HA402-015196	3209	2.30985	6.97055	1.58931	1.98942e-08	2.54723e-06	Up	GO:0007165|signal transduction; GO:1901842|negative regulation of high voltage-gated calcium channel activity	GO:0016020|membrane	GO:0003924|GTPase activity; GO:0005516|calmodulin binding; GO:0005525|GTP binding	ko:K07847|REM1	NA	XPNA021696039.1	XPNA021696039.1 uncharacterized protein LOC5577804 isoform X2 [Aedes aegypti]	sp|O75628|REM1NAHUMAN	sp|O75628|REM1NAHUMAN GTP-binding protein REM 1 OS=Homo sapiens GN=REM1 PE=1 SV=2	COG1100
HA402-015207	599	265.381	560.813	1.07943	0.000883951	0.0209258	Up	NA	NA	NA	NA	NA	NA	NA	NA	NA	NA
HA402-015225	522	1302.25	2912.45	1.16122	9.3919e-05	0.0037341	Up	NA	NA	NA	NA	NA	NA	NA	NA	NA	NA
HA402-015263	2202	9.74084	28.6629	1.55609	0.000125186	0.00469675	Up	NA	NA	NA	NA	NA	CRL07712.1	CRL07712.1 CLUMANACG020666, isoform A [Clunio marinus]	NA	NA	NA
HA402-015275	405	2.11065	8.85736	2.064	1.17195e-05	0.000683992	Up	GO:0051918|negative regulation of fibrinolysis	GO:0005576|extracellular region	GO:0004867|serine-type endopeptidase inhibitor activity; GO:0090729|toxin activity	NA	NA	XPNA001360116.2	XPNA001360116.2 uncharacterized protein DpseNAGA12505 [Drosophila pseudoobscura pseudoobscura]	sp|D8KY58|VKTNABOMTE	sp|D8KY58|VKTNABOMTE Kunitz-type serine protease inhibitor Bt-KTI OS=Bombus terrestris PE=2 SV=1	NA
HA402-015277	1824	10.1333	21.9906	1.11701	4.57764e-08	5.19961e-06	Up	NA	NA	NA	NA	NA	CRK88880.1	CRK88880.1 CLUMANACG002636, isoform A [Clunio marinus]	NA	NA	NA
HA402-015587	1833	2.53437	5.75339	1.17961	1.53841e-05	0.000865775	Up	GO:0008611|ether lipid biosynthetic process; GO:0010025|wax biosynthetic process; GO:0035336|long-chain fatty-acyl-CoA metabolic process	GO:0005777|peroxisome; GO:0005778|peroxisomal membrane; GO:0005779|integral component of peroxisomal membrane	GO:0050062|long-chain-fatty-acyl-CoA reductase activity; GO:0080019|fatty-acyl-CoA reductase (alcohol-forming) activity; GO:0102965|alcohol-forming fatty acyl-CoA reductase activity	ko:K13356|FAR	ko00073|Cutin, suberine and wax biosynthesis; ko04146|Peroxisome; ko04212|Longevity regulating pathway - worm	XPNA011204001.1	XPNA011204001.1 PREDICTED: putative fatty acyl-CoA reductase CG5065 [Bactrocera dorsalis]	sp|A1ZAI5|FACR1NADROME	sp|A1ZAI5|FACR1NADROME Putative fatty acyl-CoA reductase CG5065 OS=Drosophila melanogaster GN=CG5065 PE=3 SV=1	COG3320
HA402-015716	1601	71.4164	143.815	1.00979	0.00113269	0.0254054	Up	NA	NA	NA	NA	NA	XPNA021949174.1	XPNA021949174.1 putative glucan endo-1,3-beta-glucosidase btgC [Folsomia candida]	NA	NA	NA
HA402-015796	809	14.3131	37.2913	1.38088	5.88567e-07	4.98011e-05	Up	GO:0046677|response to antibiotic; GO:0071555|cell wall organization	GO:0005618|cell wall	GO:0008237|metallopeptidase activity; GO:0016805|dipeptidase activity; GO:0046872|metal ion binding	NA	NA	XPNA018907156.1	XPNA018907156.1 PREDICTED: uncharacterized protein LOC109037109 [Bemisia tabaci]	sp|Q9XAK6|VANXNASTRCO	sp|Q9XAK6|VANXNASTRCO D-alanyl-D-alanine dipeptidase OS=Streptomyces coelicolor (strain ATCC BAA-471 / A3(2) / M145) GN=vanX PE=1 SV=1	COG2173
HA402-016147	520	0.198741	6.91669	5.05238	9.94708e-11	2.36836e-08	Up	GO:0007606|sensory perception of chemical stimulus; GO:0007608|sensory perception of smell	GO:0005576|extracellular region; GO:0005615|extracellular space	GO:0005549|odorant binding	NA	NA	AWC08439.1	AWC08439.1 odorant-binding protein 28 [Bradysia odoriphaga]	sp|Q23970|PBP6NADROME	sp|Q23970|PBP6NADROME Pheromone-binding protein-related protein 6 OS=Drosophila melanogaster GN=Obp83b PE=1 SV=2	NA
HA402-016179	953	30.667	68.8679	1.16688	0.000160337	0.00564585	Up	NA	NA	NA	NA	NA	XPNA018028417.1	XPNA018028417.1 PREDICTED: uncharacterized protein YwbO-like [Hyalella azteca]	NA	NA	NA
