# Supplementary material for: Effects of the Entomopathogenic Fungus Mucor hiemalis BO-1 on the Physical Functions and Transcriptional Signatures of Bradysia odoriphaga Larvae
Source: Insects. 2023 Feb 8;14(2):162. doi: 10.3390/insects14020162 (PMC9964685; doi:10.3390/insects14020162)
Supplement: Supplementary file 1 [file insects-14-00162-s001.zip › Table S4. Detailed information for the KEGG enrichment analysis of the DEGs in the Bradysia odoriphaga transcriptome.xlsx]

## Sheet: Group.CK_vs_Treat.de_all.KEGG_A
Table S4. Detailed information for the KEGG enrichment analysis of the DEGs in the Bradysia odoriphaga transcriptome
TermID	Description	Category	GeneCount	GeneRatio	BgRatio	Enrich_factor	P_value	P_adjust	GeneIDs
ko03320	PPAR signaling pathway	Organismal Systems	4	4/50	19/2610	10.9895	0.000373996	0.038284	HA402_002288,HA402_002301,HA402_002892,HA402_005860,HA402_006074,HA402_010495,HA402_014097
ko04920	Adipocytokine signaling pathway	Organismal Systems	3	3/50	19/2610	8.24211	0.00516607	0.0624318	HA402_002288,HA402_002301,HA402_002892,HA402_006074,HA402_014097
ko04640	Hematopoietic cell lineage	Organismal Systems	1	1/50	1/2610	52.2	0.0191571	0.116473	HA402_009843,HA402_011721,HA402_011901
ko04977	Vitamin digestion and absorption	Organismal Systems	1	1/50	5/2610	10.44	0.0922531	0.324884	HA402_005751
ko04614	Renin-angiotensin system	Organismal Systems	1	1/50	7/2610	7.45714	0.126772	0.367875	HA402_009843,HA402_011721,HA402_011901
ko04964	Proximal tubule bicarbonate reclamation	Organismal Systems	1	1/50	8/2610	6.525	0.143545	0.367875	HA402_002288,HA402_002301
ko04975	Fat digestion and absorption	Organismal Systems	1	1/50	8/2610	6.525	0.143545	0.367875	HA402_005751
ko04922	Glucagon signaling pathway	Organismal Systems	2	2/50	35/2610	2.98286	0.143684	0.367875	HA402_002288,HA402_002301,HA402_002892,HA402_014097
ko04212	Longevity regulating pathway - worm	Organismal Systems	2	2/50	37/2610	2.82162	0.157084	0.367875	HA402_005860,HA402_010495,HA402_015587
ko04612	Antigen processing and presentation	Organismal Systems	1	1/50	9/2610	5.8	0.160003	0.367875	HA402_007173,HA402_007228
ko04966	Collecting duct acid secretion	Organismal Systems	1	1/50	11/2610	4.74545	0.191994	0.390387	HA402_000182
ko04978	Mineral absorption	Organismal Systems	1	1/50	11/2610	4.74545	0.191994	0.390387	HA402_010494
ko04974	Protein digestion and absorption	Organismal Systems	1	1/50	16/2610	3.2625	0.266838	0.485885	HA402_013077
ko04730	Long-term depression	Organismal Systems	1	1/50	18/2610	2.9	0.294835	0.499582	HA402_006935
ko04917	Prolactin signaling pathway	Organismal Systems	1	1/50	21/2610	2.48571	0.334876	0.537564	HA402_001421
ko04970	Salivary secretion	Organismal Systems	1	1/50	23/2610	2.26957	0.360323	0.556449	HA402_006935
ko04726	Serotonergic synapse	Organismal Systems	1	1/50	25/2610	2.088	0.384816	0.556993	HA402_007263
ko04918	Thyroid hormone synthesis	Organismal Systems	1	1/50	25/2610	2.088	0.384816	0.556993	HA402_011820
ko04727	GABAergic synapse	Organismal Systems	1	1/50	26/2610	2.00769	0.396715	0.556993	HA402_007722
ko04972	Pancreatic secretion	Organismal Systems	1	1/50	27/2610	1.93333	0.408388	0.559813	HA402_005751
ko04721	Synaptic vesicle cycle	Organismal Systems	1	1/50	30/2610	1.74	0.442096	0.586258	HA402_000182
ko04724	Glutamatergic synapse	Organismal Systems	1	1/50	30/2610	1.74	0.442096	0.586258	HA402_007722
ko04713	Circadian entrainment	Organismal Systems	1	1/50	31/2610	1.68387	0.452908	0.587817	HA402_006935
ko04611	Platelet activation	Organismal Systems	1	1/50	35/2610	1.49143	0.49414	0.615154	HA402_005954
ko04728	Dopaminergic synapse	Organismal Systems	1	1/50	37/2610	1.41081	0.513599	0.62659	HA402_001421
ko01212	Fatty acid metabolism	Metabolism	4	4/50	31/2610	6.73548	0.00256248	0.0624318	HA402_002892,HA402_004675,HA402_005860,HA402_006074,HA402_010495,HA402_014097
ko00980	Metabolism of xenobiotics by cytochrome P450	Metabolism	2	2/50	6/2610	17.4	0.00513732	0.0624318	HA402_004695,HA402_015641
ko00982	Drug metabolism - cytochrome P450	Metabolism	2	2/50	6/2610	17.4	0.00513732	0.0624318	HA402_004695,HA402_015641
ko00561	Glycerolipid metabolism	Metabolism	3	3/50	19/2610	8.24211	0.00516607	0.0624318	HA402_001272,HA402_005751,HA402_009149,HA402_009152,HA402_009453
ko01100	Metabolic pathways	Metabolism	23	23/50	661/2610	1.6584	0.0068284	0.0624318	HA402_000182,HA402_001005,HA402_001272,HA402_001421,HA402_002288,HA402_002301,HA402_002639,HA402_004675,HA402_005101,HA402_005751,HA402_005954,HA402_006074,HA402_006935,HA402_007273,HA402_007722,HA402_007992,HA402_009149,HA402_009152,HA402_009304,HA402_009843,HA402_009913,HA402_011554,HA402_011721,HA402_011901,HA402_012640,HA402_013587,HA402_014162,HA402_015641
ko00100	Steroid biosynthesis	Metabolism	2	2/50	7/2610	14.9143	0.00710446	0.0624318	HA402_001695,HA402_012640
ko00627	Aminobenzoate degradation	Metabolism	2	2/50	7/2610	14.9143	0.00710446	0.0624318	HA402_011554,HA402_013587,HA402_014719
ko00910	Nitrogen metabolism	Metabolism	2	2/50	7/2610	14.9143	0.00710446	0.0624318	HA402_001692,HA402_007722
ko00071	Fatty acid degradation	Metabolism	3	3/50	23/2610	6.8087	0.00894691	0.0713481	HA402_002892,HA402_004675,HA402_006074,HA402_014097
ko00040	Pentose and glucuronate interconversions	Metabolism	2	2/50	11/2610	9.49091	0.0177177	0.116473	HA402_001272,HA402_009149,HA402_009152,HA402_015641
ko00073	Cutin, suberine and wax biosynthesis	Metabolism	1	1/50	1/2610	52.2	0.0191571	0.116473	HA402_015587
ko00220	Arginine biosynthesis	Metabolism	2	2/50	12/2610	8.7	0.0210034	0.116473	HA402_006935,HA402_007722
ko00511	Other glycan degradation	Metabolism	2	2/50	12/2610	8.7	0.0210034	0.116473	HA402_004830,HA402_005691
ko00590	Arachidonic acid metabolism	Metabolism	2	2/50	12/2610	8.7	0.0210034	0.116473	HA402_005954,HA402_007992
ko00052	Galactose metabolism	Metabolism	2	2/50	15/2610	6.96	0.0322166	0.170888	HA402_001272,HA402_009149,HA402_009152,HA402_009453
ko00983	Drug metabolism - other enzymes	Metabolism	2	2/50	16/2610	6.525	0.0363749	0.184906	HA402_014162,HA402_015641
ko00620	Pyruvate metabolism	Metabolism	2	2/50	22/2610	4.74545	0.0651272	0.283769	HA402_002288,HA402_002301,HA402_014719
ko00603	Glycosphingolipid biosynthesis - globo and isoglobo series	Metabolism	1	1/50	4/2610	13.05	0.074496	0.29897	HA402_009453
ko00480	Glutathione metabolism	Metabolism	2	2/50	24/2610	4.35	0.0759677	0.29897	HA402_004695,HA402_009843,HA402_011721,HA402_011901
ko00250	Alanine, aspartate and glutamate metabolism	Metabolism	2	2/50	26/2610	4.01538	0.0873378	0.322885	HA402_002126,HA402_006232,HA402_007722
ko00010	Glycolysis / Gluconeogenesis	Metabolism	2	2/50	27/2610	3.86667	0.0932044	0.324884	HA402_001005,HA402_002288,HA402_002301,HA402_007273
ko00053	Ascorbate and aldarate metabolism	Metabolism	1	1/50	6/2610	8.7	0.109676	0.339935	HA402_015641
ko00061	Fatty acid biosynthesis	Metabolism	1	1/50	6/2610	8.7	0.109676	0.339935	HA402_006074
ko00730	Thiamine metabolism	Metabolism	1	1/50	6/2610	8.7	0.109676	0.339935	HA402_011554,HA402_013587
ko00950	Isoquinoline alkaloid biosynthesis	Metabolism	1	1/50	6/2610	8.7	0.109676	0.339935	HA402_001421
ko00260	Glycine, serine and threonine metabolism	Metabolism	2	2/50	30/2610	3.48	0.111454	0.339935	HA402_004738,HA402_009913
ko00140	Steroid hormone biosynthesis	Metabolism	1	1/50	8/2610	6.525	0.143545	0.367875	HA402_015641
ko00830	Retinol metabolism	Metabolism	1	1/50	8/2610	6.525	0.143545	0.367875	HA402_015641
ko01120	Microbial metabolism in diverse environments	Metabolism	4	4/50	112/2610	1.86429	0.16468	0.367875	HA402_002288,HA402_002301,HA402_007722,HA402_011554,HA402_013587,HA402_014719
ko01110	Biosynthesis of secondary metabolites	Metabolism	6	6/50	195/2610	1.60615	0.165845	0.367875	HA402_002288,HA402_002301,HA402_006935,HA402_009304,HA402_012640,HA402_014162,HA402_015641
ko00565	Ether lipid metabolism	Metabolism	1	1/50	10/2610	5.22	0.17615	0.383756	HA402_005101
ko01040	Biosynthesis of unsaturated fatty acids	Metabolism	1	1/50	11/2610	4.74545	0.191994	0.390387	HA402_005860,HA402_010495
ko00790	Folate biosynthesis	Metabolism	1	1/50	12/2610	4.35	0.207538	0.415076	HA402_011554,HA402_013587
ko00981	Insect hormone biosynthesis	Metabolism	1	1/50	13/2610	4.01538	0.22279	0.424693	HA402_011864
ko00350	Tyrosine metabolism	Metabolism	1	1/50	14/2610	3.72857	0.237753	0.446244	HA402_001421
ko00051	Fructose and mannose metabolism	Metabolism	1	1/50	17/2610	3.07059	0.28097	0.489691	HA402_001272,HA402_009149,HA402_009152
ko00860	Porphyrin and chlorophyll metabolism	Metabolism	1	1/50	17/2610	3.07059	0.28097	0.489691	HA402_015641
ko00020	Citrate cycle (TCA cycle)	Metabolism	1	1/50	21/2610	2.48571	0.334876	0.537564	HA402_002288,HA402_002301
ko00600	Sphingolipid metabolism	Metabolism	1	1/50	21/2610	2.48571	0.334876	0.537564	HA402_009453
ko00630	Glyoxylate and dicarboxylate metabolism	Metabolism	1	1/50	23/2610	2.26957	0.360323	0.556449	HA402_007722
ko00513	Various types of N-glycan biosynthesis	Metabolism	1	1/50	25/2610	2.088	0.384816	0.556993	HA402_002639
ko00330	Arginine and proline metabolism	Metabolism	1	1/50	26/2610	2.00769	0.396715	0.556993	HA402_006935
ko00270	Cysteine and methionine metabolism	Metabolism	1	1/50	27/2610	1.93333	0.408388	0.559813	HA402_009304
ko00310	Lysine degradation	Metabolism	1	1/50	31/2610	1.68387	0.452908	0.587817	HA402_009913
ko00510	N-Glycan biosynthesis	Metabolism	1	1/50	33/2610	1.58182	0.47392	0.596065	HA402_002639
ko00562	Inositol phosphate metabolism	Metabolism	1	1/50	33/2610	1.58182	0.47392	0.596065	HA402_001005,HA402_007273
ko05204	Chemical carcinogenesis	Human Diseases	2	2/50	8/2610	13.05	0.00935712	0.0713481	HA402_004695,HA402_015641
ko05323	Rheumatoid arthritis	Human Diseases	2	2/50	17/2610	6.14118	0.0407283	0.198754	HA402_000182,HA402_007173,HA402_007228
ko01524	Platinum drug resistance	Human Diseases	2	2/50	21/2610	4.97143	0.0599234	0.281179	HA402_004629,HA402_004695
ko05418	Fluid shear stress and atherosclerosis	Human Diseases	2	2/50	33/2610	3.16364	0.130553	0.367875	HA402_004695,HA402_007173,HA402_007228
ko05020	Prion diseases	Human Diseases	1	1/50	9/2610	5.8	0.160003	0.367875	HA402_000596
ko04931	Insulin resistance	Human Diseases	2	2/50	38/2610	2.74737	0.163873	0.367875	HA402_002288,HA402_002301,HA402_002892,HA402_014097
ko05014	Amyotrophic lateral sclerosis (ALS)	Human Diseases	1	1/50	15/2610	3.48	0.252434	0.466621	HA402_006935
ko05130	Pathogenic Escherichia coli infection	Human Diseases	1	1/50	17/2610	3.07059	0.28097	0.489691	HA402_014134
ko05030	Cocaine addiction	Human Diseases	1	1/50	18/2610	2.9	0.294835	0.499582	HA402_001421
ko05031	Amphetamine addiction	Human Diseases	1	1/50	22/2610	2.37273	0.347721	0.550935	HA402_001421
ko05110	Vibrio cholerae infection	Human Diseases	1	1/50	29/2610	1.8	0.431075	0.584346	HA402_000182
ko05120	Epithelial cell signaling in Helicobacter pylori infection	Human Diseases	1	1/50	32/2610	1.63125	0.463515	0.595251	HA402_000182
ko05034	Alcoholism	Human Diseases	1	1/50	36/2610	1.45	0.503963	0.621045	HA402_001421
ko02020	Two-component system	Environmental Information Processing	2	2/50	7/2610	14.9143	0.00710446	0.0624318	HA402_007722,HA402_011554,HA402_013587
ko04152	AMPK signaling pathway	Environmental Information Processing	3	3/50	48/2610	3.2625	0.0626333	0.28301	HA402_002288,HA402_002301,HA402_002892,HA402_005860,HA402_010495,HA402_014097
ko04514	Cell adhesion molecules (CAMs)	Environmental Information Processing	1	1/50	9/2610	5.8	0.160003	0.367875	HA402_000596
ko04512	ECM-receptor interaction	Environmental Information Processing	1	1/50	11/2610	4.74545	0.191994	0.390387	HA402_013077
ko04068	FoxO signaling pathway	Environmental Information Processing	2	2/50	45/2610	2.32	0.212657	0.418453	HA402_002288,HA402_002301,HA402_005234,HA402_005249
ko02010	ABC transporters	Environmental Information Processing	1	1/50	13/2610	4.01538	0.22279	0.424693	HA402_003863,HA402_003895,HA402_003924
ko04151	PI3K-Akt signaling pathway	Environmental Information Processing	2	2/50	70/2610	1.49143	0.390329	0.556993	HA402_002288,HA402_002301,HA402_013077
ko04020	Calcium signaling pathway	Environmental Information Processing	1	1/50	40/2610	1.305	0.541418	0.641291	HA402_006935
ko04142	Lysosome	Cellular Processes	6	6/50	57/2610	5.49474	0.000627606	0.038284	HA402_001695,HA402_004830,HA402_005691,HA402_005717,HA402_007173,HA402_007228,HA402_009453
ko04216	Ferroptosis	Cellular Processes	3	3/50	14/2610	11.1857	0.00207613	0.0624318	HA402_006074,HA402_008810,HA402_010494
ko04145	Phagosome	Cellular Processes	4	4/50	41/2610	5.09268	0.00716431	0.0624318	HA402_000182,HA402_006935,HA402_007173,HA402_007228,HA402_014134
ko02024	Quorum sensing	Cellular Processes	1	1/50	4/2610	13.05	0.074496	0.29897	HA402_006074
ko04146	Peroxisome	Cellular Processes	3	3/50	53/2610	2.95472	0.079429	0.302823	HA402_006074,HA402_009913,HA402_015587
ko04210	Apoptosis	Cellular Processes	2	2/50	38/2610	2.74737	0.163873	0.367875	HA402_005234,HA402_005249,HA402_007173,HA402_007228
ko04115	p53 signaling pathway	Cellular Processes	1	1/50	19/2610	2.74737	0.308438	0.515471	HA402_005234,HA402_005249
ko04540	Gap junction	Cellular Processes	1	1/50	25/2610	2.088	0.384816	0.556993	HA402_014134
ko04110	Cell cycle	Cellular Processes	2	2/50	71/2610	1.47042	0.3972	0.556993	HA402_005234,HA402_005249,HA402_013000
ko04113	Meiosis - yeast	Cellular Processes	1	1/50	39/2610	1.33846	0.532322	0.641291	HA402_013000
