# Supplementary material for: Effects of the Entomopathogenic Fungus Mucor hiemalis BO-1 on the Physical Functions and Transcriptional Signatures of Bradysia odoriphaga Larvae
Source: Insects. 2023 Feb 8;14(2):162. doi: 10.3390/insects14020162 (PMC9964685; doi:10.3390/insects14020162)
Supplement: Supplementary file 1 [file insects-14-00162-s001.zip › Table S5. Detail information in metabolic pathway enriched in Bradysia odoriphaga infected by Mucor hiemalis BO-1 .xlsx]

## Sheet: Sheet1
Table S5. Detail information in metabolic pathway enriched in Bradysia odoriphaga infected by Mucor hiemalis BO-1
Gene-id	Length	Expression-CK	Expression-Treat	Log2FC(Treat/CK)	P-value	Padj	Up/Down-Regulation	GO-biological-process	GO-cellular-component	GO-molecular-function	KEGG-genes	KEGG-pathways	NR-tophit--me	NR-tophit-description	Swissprot-tophit--me	Swissprot-tophit-description	COG
HA402-009149	1261	74.6755	254.738	1.77017	1.25e-17	1.29e-14	Up	GO:0001894|tissue homeostasis; GO:0003091|renal water homeostasis; GO:0005996|monosaccharide metabolic process; GO:0006061|sorbitol biosynthetic process; GO:0009414|response to water deprivation; GO:0018931|naphthalene metabolic process; GO:0031098|stressNAactivated protein kinase signaling cascade; GO:0035809|regulation of urine volume; GO:0042415|norepinephrine metabolic process; GO:0043066|neg…	GO:0005654|nucleoplasm; GO:0005829|cytosol; GO:0032838|plasma membrane bounded cell projection cytoplasm; GO:0033010|paranodal junction; GO:0042629|mast cell granule; GO:0043220|SchmidtNALanterman incisure; GO:0048471|perinuclear region of cytoplasm; GO:0070062|extracellular exosome; GO:0097454|Schwann cell microvillus	GO:0004032|alditol:NADP+ 1-oxidoreductase activity; GO:0043795|glyceraldehyde oxidoreductase activity	ko:K00011|AKR1B	ko00040|Pentose and glucuronate interconversions; ko00051|Fructose and mannose metabolism; ko00052|Galactose metabolism; ko00561|Glycerolipid metabolism; ko01100|Metabolic pathways	XPNA011294043.1	XPNA011294043.1 PREDICTED: aldose reductase isoform X3 [Musca domestica]	sp|P45376|ALDRNAMOUSE	sp|P45376|ALDRNAMOUSE Aldose reductase OS=Mus musculus GN=Akr1b1 PE=1 SV=3	NA
HA402-002301	1221	31.314	260.989	3.05871	2.48e-17	2.2e-14	Up	GO:0006094|gluconeogenesis	GO:0005739|mitochondrion	GO:0004613|phosphoenolpyruvate carboxykinase (GTP) activity; GO:0005525|GTP binding; GO:0046872|metal ion binding	ko:K01596|E4.1.1.32,pckA,PCK	ko00010|Glycolysis / Gluconeogenesis; ko00020|Citrate cycle (TCA cycle); ko00620|Pyruvate metabolism; ko01100|Metabolic pathways; ko01110|Biosynthesis of secondary metabolites; ko01120|Microbial metabolism in diverse environments; ko01130|Biosynthesis of antibiotics; ko03320|PPAR signaling pathway; ko04068|FoxO signaling pathway; ko04151|PI3KNAAkt signaling pathway; ko04152|AMPK signaling pathway…	EAT48994.1	EAT48994.1 AAEL000080NAPA [Aedes aegypti]	sp|P20007|PCKGNADROME	sp|P20007|PCKGNADROME Phosphoenolpyruvate carboxykinase [GTP] OS=Drosophila melanogaster GN=Pepck PE=2 SV=2	COG1274
HA402-003401	1698	212.516	662.311	1.63989	2.62098e-08	3.21291e-06	Up	GO:0005991|trehalose metabolic process; GO:0005993|trehalose catabolic process; GO:0097150|neuronal stem cell population maintenance	NA	GO:0004555|alpha,alpha-trehalase activity; GO:0015927|trehalase activity	ko:K01194|TREH,treA,treF	ko00500|Starch and sucrose metabolism; ko01100|Metabolic pathways	ALC40663.1	ALC40663.1 Treh [Drosophila busckii]	sp|Q9W2M2|TREANADROME	sp|Q9W2M2|TREANADROME Trehalase OS=Drosophila melanogaster GN=Treh PE=1 SV=1	COG1626
HA402-006219	923	6.28618	17.8844	1.50696	0.00107909	0.0244693	Up	GO:0005992|trehalose biosynthetic process; GO:0046686|response to cadmium ion	GO:0005634|nucleus; GO:0005730|nucleolus	GO:0004805|trehalose-phosphatase activity	ko:K01087|otsB	ko00500|Starch and sucrose metabolism; ko01100|Metabolic pathways	XPNA016964689.1	XPNA016964689.1 PREDICTED: trehaloseNAphosphate phosphatase isoform X1 [Drosophila biarmipes]	sp|Q5HZ05|TPPJNAARATH	sp|Q5HZ05|TPPJNAARATH Probable trehaloseNAphosphate phosphatase J OS=Arabidopsis thaliana GN=TPPJ PE=1 SV=1	COG1877
HA402-013707	2066	13.743	33.2157	1.27256	7.59985e-09	1.01176e-06	Up	GO:0005992|trehalose biosynthetic process	NA	GO:0003825|alpha,alphaNAtrehalose-phosphate synthase (UDPNAforming) activity; GO:0004805|trehaloseNAphosphatase activity; GO:0046872|metal ion binding	ko:K16055|TPS	ko00500|Starch and sucrose metabolism; ko01100|Metabolic pathways	ETN66003.1	ETN66003.1 trehaloseNA6NAphosphate synthase [Anopheles darlingi]	sp|G4RK44|TPSPNATHETK	sp|G4RK44|TPSPNATHETK Bifunctional trehaloseNA6NAphosphate synthase/phosphatase OS=Thermoproteus tenax (strain ATCC 35583 / DSM 2078 / JCM 9277 / NBRC 100435 / Kra 1) GN=tpsp PE=1 SV=1	NA
HA402-002025	1817	24.5474	50.9368	1.05283	5.49132e-07	4.72139e-05	Up	GO:0006655|phosphatidylglycerol biosynthetic process; GO:0007291|sperm individualization; GO:0007424|open tracheal system development; GO:0007430|terminal branching, open tracheal system; GO:0007601|visual perception; GO:0007602|phototransduction; GO:0008610|lipid biosynthetic process; GO:0010883|regulation of lipid storage; GO:0016024|CDPNAdiacylglycerol biosynthetic process; GO:0016049|cell gro…	GO:0005789|endoplasmic reticulum membrane; GO:0005886|plasma membrane; GO:0016021|integral component of membrane	GO:0004605|phosphatidate cytidylyltransferase activity	ko:K00981|E2.7.7.41,CDS1,CDS2,cdsA	ko00564|Glycerophospholipid metabolism; ko01100|Metabolic pathways; ko01110|Biosynthesis of secondary metabolites; ko04070|Phosphatidylinositol signaling system	CRL08363.1	CRL08363.1 CLUMANACG021380, isoform A [Clunio marinus]	sp|P56079|CDSANADROME	sp|P56079|CDSANADROME Phosphatidate cytidylyltransferase, photoreceptorNAspecific OS=Drosophila melanogaster GN=CdsA PE=1 SV=2	COG0575
HA402-005954	2312	0.264017	1.52014	2.48132	4.10373e-05	0.00189583	Up	NA	GO:0005789|endoplasmic reticulum membrane; GO:0031090|organelle membrane	GO:0004497|monooxygenase activity; GO:0005506|iron ion binding; GO:0020037|heme binding; GO:0070330|aromatase activity	ko:K01832|TBXAS1,CYP5A	ko00590|Arachidonic acid metabolism; ko01100|Metabolic pathways; ko04611|Platelet activation	XPNA023228557.1	XPNA023228557.1 cytochrome P450 3A4NAlike [Centruroides sculpturatus]	sp|P33268|CP3A8NAMACFA	sp|P33268|CP3A8NAMACFA Cytochrome P450 3A8 OS=Macaca fascicularis GN=CYP3A8 PE=1 SV=1	COG2124
HA402-001421	2626	6.34577	13.507	1.08863	2.66e-05	0.001344	Up	GO:0006584|catecholamine metabolic process; GO:0007619|courtship behavior; GO:0008049|male courtship behavior; GO:0008344|adult locomotory behavior; GO:0009072|aromatic amino acid family metabolic process; GO:0009611|response to wounding; GO:0035220|wing disc development; GO:0040040|thermosensory behavior; GO:0042136|neurotransmitter biosynthetic process; GO:0042416|dopamine biosynthetic process;…	NA	GO:0004511|tyrosine 3-monooxygenase activity; GO:0005506|iron ion binding	ko:K00501|TH	ko00350|Tyrosine metabolism; ko00950|Isoquinoline alkaloid biosynthesis; ko01100|Metabolic pathways; ko04728|Dopaminergic synapse; ko04917|Prolactin signaling pathway; ko05012|Parkinson's disease; ko05030|Cocaine addiction; ko05031|Amphetamine addiction; ko05034|Alcoholism	XPNA019543230.1	XPNA019543230.1 PREDICTED: tyrosine 3NAmonooxygenaseNAlike isoform X2 [Aedes albopictus]	sp|P18459|TY3HNADROME	sp|P18459|TY3HNADROME Tyrosine 3NAmonooxygenase OS=Drosophila melanogaster GN=ple PE=2 SV=2	COG3186
HA402-000182	1289	1.80324	3.83985	1.08623	0.001067	0.0242841	Up	GO:1902600|proton transmembrane transport	NA	GO:0042626|ATPase-coupled transmembrane transporter activity	ko:K02149|ATPeV1D,ATP6M	ko00190|Oxidative phosphorylation; ko01100|Metabolic pathways; ko04145|Phagosome; ko04150|mTOR signaling pathway; ko04721|Synaptic vesicle cycle; ko04966|Collecting duct acid secretion; ko05110|Vibrio cholerae infection; ko05120|Epithelial cell signaling in Helicobacter pylori infection; ko05323|Rheumatoid arthritis	AEE61684.1	AEE61684.1 unknown [Dendroctonus ponderosae]	sp|Q9U0S4|VATDNAMANSE	sp|Q9U0S4|VATDNAMANSE VNAtype proton ATPase subunit D OS=Manduca sexta PE=2 SV=1	NA
HA402-001272	995	2.92072	30.8082	3.39445	0.00248793	0.0450996	Up	GO:0001894|tissue homeostasis; GO:0003091|renal water homeostasis; GO:0005996|monosaccharide metabolic process; GO:0006061|sorbitol biosynthetic process; GO:0009414|response to water deprivation; GO:0010033|response to organic substance; GO:0018931|naphthalene metabolic process; GO:0031098|stressNAactivated protein kinase signaling cascade; GO:0035809|regulation of urine volume; GO:0042415|norepi…	GO:0005615|extracellular space; GO:0005654|nucleoplasm; GO:0005829|cytosol; GO:0032838|plasma membrane bounded cell projection cytoplasm; GO:0033010|paranodal junction; GO:0042629|mast cell granule; GO:0043220|SchmidtNALanterman incisure; GO:0048471|perinuclear region of cytoplasm; GO:0070062|extracellular exosome; GO:0097454|Schwann cell microvillus	GO:0004032|alditol:NADP+ 1-oxidoreductase activity; GO:0043795|glyceraldehyde oxidoreductase activity	ko:K00011|AKR1B	ko00040|Pentose and glucuronate interconversions; ko00051|Fructose and mannose metabolism; ko00052|Galactose metabolism; ko00561|Glycerolipid metabolism; ko01100|Metabolic pathways	XPNA011205062.1	XPNA011205062.1 PREDICTED: aldose reductase [Bactrocera dorsalis]	sp|P07943|ALDRNARAT	sp|P07943|ALDRNARAT Aldose reductase OS=Rattus norvegicus GN=Akr1b1 PE=1 SV=3	COG0656
HA402-001005	1482	9.69558	1.4337	-2.74904	3.83e-08	4.51e-06	Down	NA	NA	NA	ko:K03103|MINPP1	ko00010|Glycolysis / Gluconeogenesis; ko00562|Inositol phosphate metabolism; ko01100|Metabolic pathways	XPNA019557796.1	XPNA019557796.1 PREDICTED: multiple inositol polyphosphate phosphatase 1NAlike [Aedes albopictus]	NA	NA	NA
HA402-009304	1310	81.4405	31.8636	-1.35356	1.11e-05	0.000654137	Down	GO:0009086|methionine biosynthetic process; GO:0032259|methylation	GO:0005737|cytoplasm	GO:0008270|zinc ion binding; GO:0008898|S-adenosylmethionineNAhomocysteine SNAmethyltransferase activity; GO:0047150|betaineNAhomocysteine SNAmethyltransferase activity	ko:K00547|mmuM,BHMT2	ko00270|Cysteine and methionine metabolism; ko01100|Metabolic pathways; ko01110|Biosynthesis of secondary metabolites	XPNA017858183.1	XPNA017858183.1 PREDICTED: homocysteine SNAmethyltransferase [Drosophila arizonae]	sp|A4ZGQ8|HMT1NABRAOT	sp|A4ZGQ8|HMT1NABRAOT Homocysteine SNAmethyltransferase 1 OS=Brassica oleracea var. italica GN=HMT1 PE=1 SV=1	COG2040
HA402-005954	2312	783.487	352.909	-1.15059	3.73e-05	0.00174768	Down	GO:0001666|response to hypoxia; GO:0005975|carbohydrate metabolic process; GO:0007584|response to nutrient; GO:0009725|response to hormone; GO:0009744|response to sucrose; GO:0010033|response to organic substance; GO:0010040|response to iron(II) ion; GO:0010045|response to nickel cation; GO:0010288|response to lead ion; GO:0042493|response to drug; GO:0042594|response to starvation; GO:0043627|re…	GO:0005887|integral component of plasma membrane; GO:0005903|brush border; GO:0016324|apical plasma membrane	GO:0000016|lactase activity; GO:0008422|beta-glucosidase activity; GO:0016740|transferase activity; GO:0017042|glycosylceramidase activity	ko:K01229|LCT	ko00052|Galactose metabolism; ko01100|Metabolic pathways; ko04973|Carbohydrate digestion and absorption	ODN00405.1	ODN00405.1 LactaseNAphlorizin hydrolase [Orchesella cincta]	sp|Q02401|LPHNARAT	sp|Q02401|LPHNARAT LactaseNAphlorizin hydrolase OS=Rattus norvegicus GN=Lct PE=2 SV=2	NA
HA402-011554	1575	1.36272	0.193743	-2.75221	8.05e-05	0.0033354	Down	GO:0006644|phospholipid metabolic process; GO:0016042|lipid catabolic process; GO:0050482|arachidonic acid secretion	GO:0005576|extracellular region	GO:0004623|phospholipase A2 activity; GO:0046872|metal ion binding; GO:0102567|phospholipase A2 activity (consuming 1,2NAdipalmitoylphosphatidylcholine); GO:0102568|phospholipase A2 activity consuming 1,2NAdioleoylphosphatidylethanolamine)	ko:K01047|PLA2G,SPLA2	ko00564|Glycerophospholipid metabolism; ko00565|Ether lipid metabolism; ko00590|Arachidonic acid metabolism; ko00591|Linoleic acid metabolism; ko00592|alphaNALinolenic acid metabolism; ko01100|Metabolic pathways; ko01110|Biosynthesis of secondary metabolites; ko04014|Ras signaling pathway; ko04270|Vascular smooth muscle contraction; ko04972|Pancreatic secretion; ko04975|Fat digestion and absorpti…	XPNA021708996.1	XPNA021708996.1 uncharacterized protein LOC5571127 isoform X3 [Aedes aegypti]	sp|P16354|PA23NAHELSU	sp|P16354|PA23NAHELSU Phospholipase A2 isozymes PA3A/PA3B/PA5 OS=Heloderma suspectum PE=1 SV=3	NA
HA402-007273	1196	45.857	11.8436	-1.95213	0.000159838	0.00564585	Down	GO:0005975|carbohydrate metabolic process	GO:0005576|extracellular region	GO:0004556|alphaNAamylase activity; GO:0046872|metal ion binding; GO:0103025|alphaNAamylase activity (releasing maltohexaose)	ko:K01176|AMY,amyA,malS	ko00500|Starch and sucrose metabolism; ko01100|Metabolic pathways; ko04973|Carbohydrate digestion and absorption	CRL04751.1	CRL04751.1 CLUMANACG017811, isoform A [Clunio marinus]	sp|O77018|AMYRNADROTK	sp|O77018|AMYRNADROTK AlphaNAamylaseNArelated protein OS=Drosophila takahashii GN=Amyrel PE=3 SV=2	COG0366
HA402-015641	1783	12.5502	4.64426	-1.43224	0.000182573	0.00626158	Down	GO:0008152|metabolic process	GO:0005789|endoplasmic reticulum membrane; GO:0016021|integral component of membrane; GO:0031090|organelle membrane	GO:0015020|glucuronosyltransferase activity	ko:K00699|UGT	ko00040|Pentose and glucuronate interconversions; ko00053|Ascorbate and aldarate metabolism; ko00140|Steroid hormone biosynthesis; ko00830|Retinol metabolism; ko00860|Porphyrin and chlorophyll metabolism; ko00980|Metabolism of xenobiotics by cytochrome P450; ko00982|Drug metabolism NA cytochrome P450; ko00983|Drug metabolism NA other enzymes; ko01100|Metabolic pathways; ko01110|Biosynthesis of se…	XPNA001660379.1	XPNA001660379.1 UDPNAglucuronosyltransferase 2A3 [Aedes aegypti]	sp|P36512|UDB13NARABIT	sp|P36512|UDB13NARABIT UDPNAglucuronosyltransferase 2B13 OS=Oryctolagus cuniculus GN=UGT2B13 PE=2 SV=1	COG1819
HA402-000028	2789	25.1789	3.22248	-2.05242	0.000705785	0.0177248	Down	NA	NA	NA	ko:K11140|ANPEP,CD13	ko00480|Glutathione metabolism; ko01100|Metabolic pathways; ko04614|ReninNAangiotensin system; ko04640|Hematopoietic cell lineage	XPNA023292715.1	XPNA023292715.1 uncharacterized protein LOC111676063 [Lucilia cuprina]	NA	NA	COG0308
HA402-013349	3039	281.823	75.1734	-1.90635	1.50947e-10	3.46087e-08	Down	GO:0016042|lipid catabolic process; GO:0044179|hemolysis in other organism	GO:0005576|extracellular region	GO:0008970|phospholipase A1 activity; GO:0052739|phosphatidylserine 1NAacylhydrolase activity; GO:0052740|1NAacylNA2NAlysophosphatidylserine acylhydrolase activity	ko:K14073|PNLIP,PL	ko00561|Glycerolipid metabolism; ko01100|Metabolic pathways; ko04972|Pancreatic secretion; ko04975|Fat digestion and absorption; ko04977|Vitamin digestion and absorption	XPNA019552133.1	XPNA019552133.1 PREDICTED: lipase member HNAANAlike isoform X1 [Aedes albopictus]	sp|Q6Q252|PA11NAPOLDO	sp|Q6Q252|PA11NAPOLDO Phospholipase A1 1 OS=Polistes dominula PE=2 SV=1	NA
HA402-001429	1071	25.4528	10.4765	-2.39986	2.79977e-07	2.60632e-05	Down	GO:0006538|glutamate catabolic process; GO:0006542|glutamine biosynthetic process; GO:0007416|synapse assembly; GO:0045213|neurotransmitter receptor metabolic process	GO:0005737|cytoplasm	GO:0004356|glutamate-ammonia ligase activity; GO:0005524|ATP binding	ko:K01915|glnA,GLUL	ko00220|Arginine biosynthesis; ko00250|Alanine, aspartate and glutamate metabolism; ko00630|Glyoxylate and dicarboxylate metabolism; ko00910|Nitrogen metabolism; ko01100|Metabolic pathways; ko01120|Microbial metabolism in diverse environments; ko01230|Biosynthesis of amino acids; ko02020|TwoNAcomponent system; ko04724|Glutamatergic synapse; ko04727|GABAergic synapse	XPNA001990908.1	XPNA001990908.1 GH12401 [Drosophila grimshawi]	sp|P20478|GLNA2NADROME	sp|P20478|GLNA2NADROME Glutamine synthetase 2 cytoplasmic OS=Drosophila melanogaster GN=Gs2 PE=2 SV=3	COG0174
HA402-015641	1783	1.29896	0.274713	-2.20084	3.29277e-05	0.00159874	Down	GO:0008152|metabolic process	GO:0005789|endoplasmic reticulum membrane; GO:0016021|integral component of membrane; GO:0031090|organelle membrane	GO:0015020|glucuronosyltransferase activity	ko:K00699|UGT	ko00040|Pentose and glucuronate interconversions; ko00053|Ascorbate and aldarate metabolism; ko00140|Steroid hormone biosynthesis; ko00830|Retinol metabolism; ko00860|Porphyrin and chlorophyll metabolism; ko00980|Metabolism of xenobiotics by cytochrome P450; ko00982|Drug metabolism NA cytochrome P450; ko00983|Drug metabolism NA other enzymes; ko01100|Metabolic pathways; ko01110|Biosynthesis of se…	XPNA001660379.1	XPNA001660379.1 UDPNAglucuronosyltransferase 2A3 [Aedes aegypti]	sp|P36512|UDB13NARABIT	sp|P36512|UDB13NARABIT UDPNAglucuronosyltransferase 2B13 OS=Oryctolagus cuniculus GN=UGT2B13 PE=2 SV=1	COG1819
HA402-007340	1590	921.45	322.025	-1.5167	3.61276e-05	0.00171682	Down	GO:0005975|carbohydrate metabolic process	NA	GO:0004556|alpha-amylase activity; GO:0046872|metal ion binding; GO:0103025|alphaNAamylase activity (releasing maltohexaose)	ko:K01176|AMY,amyA,malS	ko00500|Starch and sucrose metabolism; ko01100|Metabolic pathways; ko04973|Carbohydrate digestion and absorption	XPNA005185446.3	XPNA005185446.3 PREDICTED: alphaNAamylase A [Musca domestica]	sp|P54215|AMYANADROMA	sp|P54215|AMYANADROMA AlphaNAamylase A OS=Drosophila mauritiana GN=AmyNAd PE=3 SV=1	COG0366
HA402-015641	1783	341.298	114.929	-1.57021	1.99565e-08	2.54723e-06	Down	GO:0008152|metabolic process	GO:0005789|endoplasmic reticulum membrane; GO:0016021|integral component of membrane; GO:0031090|organelle membrane	GO:0015020|glucuronosyltransferase activity	ko:K00699|UGT	ko00040|Pentose and glucuronate interconversions; ko00053|Ascorbate and aldarate metabolism; ko00140|Steroid hormone biosynthesis; ko00830|Retinol metabolism; ko00860|Porphyrin and chlorophyll metabolism; ko00980|Metabolism of xenobiotics by cytochrome P450; ko00982|Drug metabolism NA cytochrome P450; ko00983|Drug metabolism NA other enzymes; ko01100|Metabolic pathways; ko01110|Biosynthesis of se…	XPNA001660379.1	XPNA001660379.1 UDPNAglucuronosyltransferase 2A3 [Aedes aegypti]	sp|P36512|UDB13NARABIT	sp|P36512|UDB13NARABIT UDPNAglucuronosyltransferase 2B13 OS=Oryctolagus cuniculus GN=UGT2B13 PE=2 SV=1	COG1819
HA402-005674	1221	56.2083	13.1133	-2.09891	1.07397e-11	3.7991e-09	Down	GO:0006749|glutathione metabolic process; GO:0006979|response to oxidative stress; GO:0008152|metabolic process	GO:0005737|cytoplasm	GO:0004364|glutathione transferase activity; GO:0004602|glutathione peroxidase activity	ko:K04097|HPGDS	ko00480|Glutathione metabolism; ko00590|Arachidonic acid metabolism; ko00980|Metabolism of xenobiotics by cytochrome P450; ko00982|Drug metabolism NA cytochrome P450; ko01100|Metabolic pathways; ko05204|Chemical carcinogenesis	XPNA002049497.1	XPNA002049497.1 uncharacterized protein DvirNAGJ20716, isoform A [Drosophila virilis]	sp|P41043|GSTS1NADROME	sp|P41043|GSTS1NADROME Glutathione SNAtransferase S1 OS=Drosophila melanogaster GN=GstS1 PE=1 SV=2	NA
